# Supplementary material for: A novel tRNA-derived fragment tRF-3022b modulates cell apoptosis and M2 macrophage polarization via binding to cytokines in colorectal cancer
Source: J Hematol Oncol. 2022 Dec 16;15:176. doi: 10.1186/s13045-022-01388-z (PMC9756499; doi:10.1186/s13045-022-01388-z)
Supplement: Supplementary file 4 — Additional file 4. Table S7: Gene expression levels in CRC tissues and matching adjacent normal tissues. Table S8: Gene set enrichment analysis (GSEA) of differentially expressed genes in CRC tissues and matching adjacent normal tissues. Table S9: List of 33 differentially expressed tRFs in CRC tissues and matching adjacent normal tissues. Table S10: List of 25 differentially expressed tRFs in plasma exosomes from CRC patients and HCs. Table S11: Gene expression levels of high tRF_group and low tRF_group in tissues. Table S12: Gene set enrichment analysis (GSEA) of differentially expressed genes of high tRF_group and low tRF_group in tissues. Table S13: Gene expression levels of high tRF_group and low tRF_group in plasma exosomes. Table S14: Gene set enrichment analysis (GSEA) of differentially expressed genes of high tRF_group and low tRF_group in plasma exosomes. Table S15: Differentially expressed genes regulated by tRF-3022b-knockdown in HCT116 cells (q-value < 0.05, fold change > 2, or fold change < 0.5). Table S16: KEGG analysis of DEGs in tRF-3022b-knockdown and control cells. Table S17: IPA pathway enrichment analysis of differentially expressed genes in tRF-3022b-knockdown and control cells. Table S18: Band 1 mass spectrometry results. Table S19: Band 2 mass spectrometry results. Table S20: Band 3 mass spectrometry results. [file 13045_2022_1388_MOESM4_ESM.xlsx]

## Sheet: Table S7
Gene expression levels in CRC tissues and matching adjacent normal tissues
Name	logFC	P.Value	adj.P.Val	FPKM.T_10	FPKM.T_2	FPKM.T_3	FPKM.T_4	FPKM.T_5	FPKM.T_6	FPKM.T_7	FPKM.T_8	FPKM.T_9	FPKM.N_10	FPKM.N_2	FPKM.N_3	FPKM.N_4	FPKM.N_5	FPKM.N_6	FPKM.N_7	FPKM.N_8	FPKM.N_9
CLDN1	6.05381	1.75e-34	1.76e-30	2.88989	7.23872	13.0769	4.49732	5.63693	4.52419	12.5446	4.99449	3.56052	0.078602	0.0233001	0.172349	0.0918516	0.113241	0.101398	0.0558811	0.0469559	0.203997
ETV4	4.73821	1.48e-23	4.56e-20	4.04188	14.5441	14.1249	5.47003	5.39243	3.10008	3.05508	3.74037	5.18289	0.453999	0.230052	0.264925	0.185049	0.376104	0.15264	0.236556	0.158091	0.140126
LEMD1;BLACAT1	5.28623	5.91e-22	1.58e-18	0.135288	9.83607	7.09573	2.35655	4.19838	2.81722	2.36387	3.3679	2.72	0.101532	0.107059	0.0778249	0.161755	0.0663028	0.0784751	0.0473916	0.167954	0.0858354
ACAN	4.44338	1.85e-20	4.1e-17	0.635677	1.42335	0.907237	2.15277	1.47946	0.642954	1.88388	1.02364	0.336533	0.0554641	0.0710435	0.0269646	0.043089	0.0723645	0.0619089	0.0741215	0.0410782	0.0359134
CDH3	5.44529	5.74e-18	7.65e-15	0.468647	8.32839	2.34717	5.74824	12.6448	2.08095	5.79285	8.35084	5.39081	0.252084	0.190754	0.176762	0.277842	0.0862911	0.0965623	0.0254242	0.0495231	0.0187709
FOXQ1	4.81299	3.79e-17	4.89e-14	1.28763	18.6173	13.5136	6.63818	4.38321	8.35908	5.81791	11.2761	3.63628	0.059828	0.415118	0.466195	0.163623	0.305798	0.682343	0.217276	0.168476	0.137147
C6orf223	4.75641	1.45e-16	1.66e-13	0.267118	3.99642	2.29467	1.16628	4.27259	1.63909	2.49785	6.66531	2.6968	0.209451	0.106656	0.048379	0.0762037	0.0734948	0.0247611	0.0282158	0.17894	0.197201
ESM1	5.6767	5.43e-16	5.72e-13	0.917576	0.767001	1.08926	0.299882	1.12832	0.518804	0.566149	1.00164	0.33948	0.0148526	0.0001	0.0178496	0.0116184	0.0505313	0.0168438	0.0001	0.00834561	0.00933715
CD200R1L	8.7369	2.41e-15	2.19e-12	1.05877	1.38194	0.0001	0.804652	0.791836	0.856339	0.619913	1.25855	0.645736	0.00797006	0.0001	0.00871626	0.0001	0.0001	0.0001	0.0001	0.0001	0.0001
SLC6A20	4.49374	2.5e-15	2.22e-12	0.939812	0.832479	1.17321	1.00393	1.9555	0.441858	2.94976	6.65117	1.34678	0.0588629	0.0198363	0.195251	0.0952886	0.0327325	0.0754862	0.0458755	0.141718	0.10259
KLK8;KLK9	11.2725	4.56e-15	3.97e-12	0.0001	0.178764	0.22639	0.535026	0.24032	0.085526	0.171804	0.587928	0.200508	0.0001	0.0001	0.0001	0.0001	0.0001	0.0001	0.0001	0.0001	0.0001
TESC	4.0651	4.82e-15	4.1e-12	1.76301	8.72532	8.55564	2.26437	0.878935	4.18802	1.24253	1.55003	0.986166	0.228278	0.213797	0.254406	0.181436	0.198784	0.253891	0.116166	0.1347	0.220017
CPNE7	6.04658	5.49e-15	4.48e-12	0.079166	6.69811	1.28545	0.975664	0.790617	1.38917	2.66849	8.70919	6.58184	0.0457273	0.0648082	0.0998388	0.0165932	0.0168463	0.132641	0.0195382	0.00827236	0.0371526
ADIPOQ	-10.3023	9.82e-15	7.86e-12	0.0001	0.0001	0.007336	0.0001	0.0001	0.0001	0.0001	0.0001	0.0001	0.280677	7.04888	0.8989	0.039677	0.055361	0.639932	0.042724	0.424817	0.842432
KLK7	11.9897	1.93e-14	1.38e-11	0.0001	0.799524	0.867219	0.197234	0.192576	0.141394	0.286002	1.07334	0.102724	0.0001	0.0001	0.0001	0.0001	0.0001	0.0001	0.0001	0.0001	0.0001
VWA2	3.22416	2.92e-14	2.05e-11	1.02256	5.93642	2.15851	0.797166	4.77017	2.29154	4.37889	4.2365	2.72062	0.34979	0.235975	0.378113	0.478093	0.142764	0.62369	0.19942	0.388158	0.233759
SIM2	4.97654	4.01e-14	2.72e-11	0.962744	1.35384	1.0959	2.34667	0.0267461	0.61313	3.12482	3.41049	0.962342	0.019093	0.107046	0.0301861	0.0385135	0.0560519	0.0198188	0.0888271	0.0388153	0.0430399
CBX2	4.09383	4.11e-14	2.74e-11	1.18449	4.74615	2.80521	1.97198	1.74502	0.896342	2.66879	1.91352	0.749219	0.102837	0.192279	0.140861	0.0898849	0.257002	0.107632	0.0645283	0.120376	0.0186254
BEST4	-6.37687	4.45e-14	2.92e-11	0.100871	0.0544793	0.0620267	0.0742786	0.190762	0.122838	0.0983876	0.131924	0.0659915	17.4727	0.0663675	1.79132	20.3509	0.167696	6.02623	0.0682346	16.3233	12.658
CHI3L1	5.27544	6.43e-14	4.15e-11	3.99996	1.76859	3.04827	1.6776	1.9704	2.05264	6.95181	16.2136	2.47056	0.111373	0.317037	0.132632	0.0651579	0.0369327	0.186807	0.0001	0.121847	0.0648186
PCOLCE2	-4.13674	7.99e-14	5e-11	0.122659	0.0466594	0.0269555	0.0324745	0.028031	0.0123008	0.0234879	0.0797934	0.104613	0.951475	2.2449	1.24098	0.592883	0.156394	0.886646	1.02793	0.233027	1.05607
NTRK3	-3.43532	1.01e-13	6.21e-11	0.00673181	0.019382	0.00988865	0.070019	0.0161012	0.00816836	0.0131313	0.0207296	0.044924	0.304232	0.300571	0.304972	0.17452	0.312384	0.216526	0.326045	0.163962	0.15851
CEMIP	3.64167	1.1e-13	6.7e-11	1.61999	6.70197	13.9407	1.38662	9.95323	2.32607	3.07077	4.32463	5.81603	0.498599	0.625363	0.366215	0.481348	0.481555	0.409507	0.548944	0.15497	0.370651
LRRN2	-2.91897	1.45e-13	8.66e-11	0.211077	0.302314	0.0247772	0.351354	0.184571	0.255308	0.24192	0.20473	0.417619	2.35088	1.12287	1.73474	4.27629	1.75738	1.39177	0.917058	1.99198	1.04783
COL11A1	5.37179	3.07e-13	1.75e-10	0.338656	3.85825	0.763352	10.9421	0.70277	0.836185	2.07356	1.04594	2.36002	0.0261519	0.203112	0.0308045	0.0190998	0.0688835	0.0235977	0.0614863	0.02251	0.0979099
SLC6A6	2.48159	3.74e-13	2.08e-10	2.41929	8.29048	4.33116	4.73935	4.66826	6.04918	6.39	5.21676	3.46636	1.28313	0.868473	0.739262	0.757214	1.31286	0.976282	0.496174	0.885183	0.840742
KLK6	9.21055	5.43e-13	2.94e-10	0.0001	6.66134	6.37779	0.81957	1.04221	0.361324	1.3076	3.02106	3.07485	0.0001	0.0187603	0.0001	0.0001	0.0187975	0.0001	0.0001	0.0001	0.0001
C2CD4A	4.21034	8.97e-13	4.79e-10	4.51978	3.20456	2.55771	1.71475	4.5042	1.04558	0.28433	1.14467	0.279743	0.185912	0.050736	0.130496	0.160005	0.02544	0.167465	0.020295	0.120046	0.179796
KRT23	5.76828	1.6e-12	8.31e-10	1.40485	1.45226	8.57401	1.10442	0.124141	0.213846	16.2718	19.553	5.02956	0.0612204	0.16266	0.102702	0.124448	0.0407579	0.266685	0.0743817	0.0969376	0.0559768
MMP7	7.63936	2.31e-12	1.17e-09	3.182	7.4004	1.02524	4.64388	23.0094	47.5054	1.52066	9.7846	10.3531	0.0001	0.078874	0.144683	0.0607897	0.162655	0.0964149	0.0001	0.0001	0.0001
MMP12	3.68379	2.89e-12	1.39e-09	49.3851	13.9814	4.21958	6.12294	61.7585	4.95028	45.6294	17.9807	10.54	1.79694	1.43873	2.33943	1.80355	0.705375	3.192	1.17252	1.66476	2.58353
PPM1H	2.27706	2.94e-12	1.4e-09	7.3498	7.56914	7.55151	5.24265	6.81563	3.18632	7.15475	4.82152	5.15474	2.07756	0.766022	1.45599	1.54186	0.516145	1.75284	0.748313	1.21165	1.24538
KRT6C	11.6639	3.53e-12	1.64e-09	0.0001	0.944231	0.236306	1.2282	0.24	0.050682	0.0341971	0.0800496	0.106479	0.0001	0.0001	0.0001	0.0001	0.0001	0.0001	0.0001	0.0001	0.0001
MMP1	5.58855	3.71e-12	1.71e-09	29.2939	67.9237	1.29261	12.548	5.63328	1.5775	99.519	32.4006	7.64583	0.958016	0.018808	1.12212	0.378532	0.362397	1.03015	0.047228	0.800976	0.63997
ABI3BP	-2.66339	4e-12	1.82e-09	0.265782	0.126388	0.251101	0.736017	0.176163	0.546018	0.244019	0.233871	0.589324	1.5903	4.63321	2.54616	1.3999	1.18944	1.24276	3.83988	1.29774	2.33485
CELSR3	2.75469	4.33e-12	1.93e-09	2.16486	7.83801	2.9817	2.18155	1.63893	4.11936	1.02875	1.85822	2.4569	0.79441	0.257527	0.281153	0.549878	0.217467	0.491532	0.240116	0.53942	0.520623
STRIP2	2.74624	4.51e-12	1.98e-09	0.891666	1.46088	2.44183	1.38426	2.08521	0.919251	1.6463	1.33566	1.2297	0.209573	0.222904	0.306192	0.148513	0.237605	0.26543	0.207662	0.197297	0.201167
ECT2	2.56182	4.55e-12	1.98e-09	2.26932	5.99579	3.71838	2.28826	3.12002	2.24005	3.50527	3.06097	2.73466	0.661387	0.189571	0.93338	0.645428	0.417433	0.587374	0.133998	0.593537	0.737976
SULT1C2;SULT1C3	3.7928	4.59e-12	1.98e-09	8.14037	0.312647	1.16495	1.71143	0.871779	2.84938	1.64867	2.82655	1.13513	0.293155	0.0578453	0.103771	0.362862	0.0443848	0.120948	0.0368754	0.321371	0.149534
TRIB3	4.41808	5.18e-12	2.18e-09	2.37885	5.16473	63.0913	7.49543	10.2211	2.40104	13.8717	17.1605	3.44576	0.452075	0.431279	1.43108	0.774704	0.737095	0.285183	0.168786	0.463338	1.11427
TCN1	7.81643	6.85e-12	2.85e-09	16.865	1.03816	0.337215	4.32445	53.7943	6.83939	0.454274	4.86289	0.143692	0.0115709	0.0544233	0.0178468	0.164895	0.0832714	0.0213226	0.0001	0.0397873	0.0001
IGSF10	-3.0727	7.59e-12	3.07e-09	0.0401814	0.0413491	0.140839	0.100509	0.0406007	0.0965761	0.0325347	0.034056	0.160835	0.371314	1.04834	1.13134	0.478237	0.680958	0.740071	0.247545	0.282004	0.80428
SALL4	4.55702	1.33e-11	5.33e-09	3.33826	3.04535	0.094687	1.06518	0.107784	0.620754	3.72323	2.84565	1.67262	0.0702111	0.0339724	0.0344717	0.0748901	0.232623	0.096914	0.0307774	0.0481753	0.0794846
SRPX	-3.19475	1.97e-11	7.67e-09	0.663123	0.378263	0.174253	2.18489	0.418217	0.895318	0.495022	0.953647	0.795319	4.07919	13.9391	4.37379	2.78251	13.6715	4.48984	13.8971	2.8767	3.59957
VEGFA	2.53917	2.65e-11	1e-08	4.45889	16.8951	17.2013	9.76666	16.2187	6.47784	9.92238	9.04868	3.1916	2.72456	1.10825	1.68171	2.24354	1.44684	2.48861	1.38192	1.48297	1.47268
EGFL6	4.58182	3.13e-11	1.15e-08	2.69512	1.04003	0.45927	1.46478	0.471253	0.17807	2.56548	1.49183	0.193945	0.0485266	0.0414354	0.0394401	0.0383909	0.159934	0.0172444	0.0149969	0.0395349	0.0414455
CFD	-2.95584	3.24e-11	1.18e-08	1.09597	1.56044	0.403775	3.64229	5.01897	4.61729	2.213	4.53291	4.46974	26.1312	37.0361	43.3994	17.4798	4.66496	31.5067	10.1041	14.3352	29.1323
STRA6	4.71244	3.32e-11	1.2e-08	0.118378	0.435507	0.0294235	0.744704	0.132999	0.051052	0.76586	1.52468	0.902057	0.0170631	0.0105022	0.0315192	0.00952298	0.0205466	0.0223574	0.032195	0.0163431	0.0193994
DSC3	5.5628	3.56e-11	1.26e-08	2.97517	2.35447	0.0516696	1.33345	0.0775743	3.9801	0.186843	0.0989424	0.111061	0.0329135	0.0297105	0.035695	0.0223383	0.0157048	0.0116754	0.0305526	0.0493235	0.00838277
GRIN2B	3.64082	4.21e-11	1.47e-08	0.0161465	1.56908	1.4123	0.854296	2.01498	1.10179	0.69321	1.64339	1.14772	0.0966031	0.0596593	0.112772	0.141749	0.0514456	0.0867234	0.0140523	0.190836	0.0841536
KIF5C	-2.94556	5.58e-11	1.88e-08	0.329847	0.171931	0.0509062	0.246828	0.174752	0.113549	0.11291	0.0297769	0.202393	2.85542	1.64548	0.508052	0.600452	0.73612	0.376214	1.22049	2.15997	0.936417
GCNT2	-2.36175	6.85e-11	2.25e-08	0.449074	0.172327	0.307293	0.697436	0.288681	0.68746	0.197053	0.246132	0.689581	1.51457	4.34032	2.38322	1.38979	1.66311	3.27418	1.83092	1.48488	1.31682
CLEC5A	3.66013	6.96e-11	2.26e-08	0.198427	0.704179	0.327895	1.29279	0.449736	0.233767	0.588356	0.228265	0.326728	0.0380487	0.00897811	0.0637705	0.0327139	0.0359826	0.0589961	0.0594824	0.0109504	0.0351854
LRP8	2.74142	7.33e-11	2.35e-08	0.386021	1.03659	2.04493	1.37054	2.18661	1.32896	2.10763	4.75911	2.07768	0.436298	0.178999	0.286829	0.371146	0.22362	0.325367	0.139405	0.302791	0.322265
ASCL2	4.31885	7.89e-11	2.51e-08	0.0337259	1.12402	4.01158	2.11097	3.44374	1.40475	6.73526	4.83976	4.85441	0.463502	0.0279522	0.176815	0.311831	0.0539749	0.0960034	0.0140777	0.15285	0.133952
KRT80	5.42148	8.32e-11	2.6e-08	0.18052	2.42717	1.09372	1.68406	5.27383	1.28809	1.95662	4.0763	1.27503	0.00499985	0.236195	0.012912	0.0135154	0.113177	0.00493797	0.0259683	0.0122421	0.0253395
PI16	-4.22429	8.65e-11	2.68e-08	0.0001	0.026375	0.0125944	0.243605	0.0151475	0.051815	0.055175	0.0323967	0.300081	1.80906	2.93868	1.33468	0.790815	0.751516	1.55376	2.07199	0.706376	1.82394
SULT2B1	4.32483	8.73e-11	2.69e-08	0.276042	4.34983	5.77709	2.25057	3.76247	1.07367	3.302	3.25584	2.34461	0.197202	0.0255273	0.202259	0.160425	0.0905011	0.439108	0.0001	0.126046	0.075784
VEGFD	-4.88063	1.22e-10	3.57e-08	0.0126053	0.0258838	0.130324	0.0488454	0.0301667	0.00983651	0.0001	0.0001	0.0001	0.576476	1.8637	1.2871	0.319772	0.751795	0.613063	1.43437	0.299331	0.453638
LARGE2	4.53548	1.79e-10	5.1e-08	0.135759	3.83008	2.79746	3.47813	1.22891	2.20455	12.6589	3.43863	6.60008	0.151804	0.0996521	0.390771	0.275888	0.0001	0.281	0.0859948	0.183666	0.099533
CXCL12	-2.297	1.79e-10	5.1e-08	0.88216	1.35385	0.855862	4.13667	1.57358	1.49412	1.45387	0.865876	1.22239	6.52431	16.1665	9.81172	6.41587	7.72523	4.83542	7.7919	2.69923	6.03656
GLP2R	-2.67669	1.81e-10	5.1e-08	0.419792	0.0596015	0.240184	0.52438	0.260005	0.628889	0.243732	0.239454	0.849866	3.10311	5.81668	1.98164	2.05083	0.913676	1.91553	2.79036	1.32643	2.26225
SFRP1	-3.57109	1.81e-10	5.1e-08	0.060521	0.158669	0.0202224	1.37735	0.342309	0.259601	0.0559646	0.345055	1.209	7.66787	5.52081	5.08845	5.65238	3.86362	5.58427	3.84229	3.54328	4.74165
KCNH8	2.41661	1.92e-10	5.38e-08	1.82765	3.32202	3.66684	2.42486	3.22678	2.02195	2.67362	1.18915	2.57491	0.481726	0.606891	0.557733	0.528425	0.145866	0.342825	0.353788	0.663779	0.613239
CXCL5	6.2072	1.96e-10	5.45e-08	3.67208	4.7027	0.402306	5.54526	0.329188	0.442835	20.1299	4.88371	0.251445	0.068674	0.028439	0.110842	0.0001	0.087507	0.189691	0.016132	0.044766	0.0001
AZGP1	3.83583	2.82e-10	7.78e-08	2.82797	6.20783	12.3309	6.36465	32.4599	1.15254	6.29862	4.35163	3.03761	0.67989	0.379751	1.31736	0.599106	0.212537	0.87828	0.0515603	0.340542	0.795627
PSAT1	2.91787	3.66e-10	9.83e-08	7.29571	7.12135	33.1219	4.09391	11.4173	6.5679	8.94221	3.23968	8.25626	1.85578	1.43389	1.76215	1.06646	1.77683	1.22336	0.909324	0.892892	0.995781
TRARG1	-11.2512	3.69e-10	9.83e-08	0.0001	0.0001	0.0001	0.0001	0.0001	0.0001	0.0001	0.0001	0.0001	0.094167	1.3979	0.278219	0.028839	0.0001	0.218575	0.0001	0.070809	0.105073
CXCL1	3.84193	4.18e-10	1.1e-07	43.2888	23.3295	17.2016	9.79824	16.1518	11.6727	58.2096	91.7125	4.45489	2.78747	1.04935	6.5005	3.96771	0.677575	2.25744	0.365505	0.482067	1.14722
LYVE1	-3.02527	4.43e-10	1.15e-07	0.507319	0.729401	0.167307	2.60545	0.216828	0.697692	0.736008	0.697425	1.03655	4.5423	19.3074	5.67413	2.69491	9.94282	2.72884	8.8009	2.09038	4.41518
RYR1	-2.58813	4.75e-10	1.21e-07	0.0289264	0.0331483	0.0421878	0.125295	0.0356231	0.0926793	0.0483269	0.0197768	0.112028	0.420184	0.5903	0.328177	0.216183	0.370474	0.44308	0.452273	0.148253	0.266122
FXYD1;FXYD7	-2.94253	5.48e-10	1.37e-07	0.0686265	0.158441	0.0631673	0.391398	0.212614	0.349513	0.229824	0.154712	0.231984	0.929161	3.22711	1.57925	0.58122	2.08945	1.11646	3.43598	0.575101	0.767321
ABCA8	-3.06444	6.24e-10	1.55e-07	0.541355	0.110346	0.0848496	1.18808	0.456254	0.668883	0.0279675	0.582331	1.42602	5.23601	7.1403	6.82535	4.93032	1.67746	3.51245	3.182	3.41276	6.63056
MAMDC2	-2.95183	6.48e-10	1.6e-07	0.372199	0.353714	0.229085	1.04135	0.767911	0.457599	0.1365	0.177062	1.00159	2.08648	9.50181	1.89022	1.42847	3.97193	1.54882	10.361	1.72408	2.59133
FUT1;IZUMO1	3.073	6.68e-10	1.63e-07	0.815793	1.71836	1.26868	1.01641	0.409684	0.902011	0.706116	1.03009	0.346864	0.0751759	0.212899	0.126481	0.0853266	0.155193	0.128207	0.0933702	0.0640179	0.035421
XRCC2	2.57098	6.68e-10	1.63e-07	0.653041	2.07357	2.17194	1.03279	1.83242	0.839728	2.12035	1.31805	1.9302	0.298103	0.091356	0.324826	0.283912	0.205994	0.335344	0.119222	0.303096	0.389508
KCNK3	-3.63206	8.43e-10	2e-07	0.0155735	0.062304	0.0259051	0.171852	0.021467	0.0613161	0.108079	0.0492375	0.105915	0.326824	2.31134	0.379219	0.16603	1.41371	0.339603	2.12899	0.279239	0.362386
POTEF	8.04496	8.48e-10	2e-07	3.90388	0.00595753	0.0142166	0.0099488	0.00827982	1.93929	5.38077	0.981402	0.227637	0.00662982	0.0001	0.000904518	0.00229157	0.0001	0.00519802	0.0195723	0.00398404	0.00844133
MYOC	-6.26332	8.8e-10	2.06e-07	0.0001	0.0001	0.0001	0.124408	0.0331129	0.0001	0.0001	0.0001	0.0001	1.29354	4.57008	0.496887	0.906421	1.08414	1.02909	1.17674	0.361808	1.23503
GFRA2	-2.28062	9.41e-10	2.19e-07	0.153274	0.0533017	0.091641	0.148712	0.206495	0.124576	0.330095	0.181409	0.238347	0.944086	1.31912	0.953266	0.768339	0.631604	0.754779	0.563496	0.493124	0.995809
FEZF1	7.85126	9.67e-10	2.21e-07	0.453745	0.32738	1.46166	0.389616	0.00832429	0.204806	0.0144097	0.180627	0.0127842	0.0001	0.0001	0.0001	0.0001	0.0001	0.0001	0.0001	0.0001	0.0124225
STMN4	-6.4922	1.2e-09	2.7e-07	0.0001	0.0001	0.0001	0.0001	0.0144483	0.0001	0.0001	0.0001	0.0001	0.0229147	0.433774	0.111877	0.110351	0.160436	0.0889385	0.307989	0.0110351	0.125363
CADPS	2.64373	1.21e-09	2.7e-07	0.305638	2.54979	2.11844	1.69226	1.50659	4.82631	1.49103	0.8183	2.40366	0.299402	0.269723	0.439766	0.289887	0.0871162	0.359566	0.234013	0.468078	0.386622
DPEP1	6.22673	1.24e-09	2.75e-07	0.0478447	2.21062	2.3291	0.322848	6.4248	6.69655	29.0826	11.5493	16.6752	0.0157229	0.0001	0.0539355	0.0528335	0.0262038	0.66549	0.105737	0.0473452	0.0386078
OTOP2	-7.97092	1.32e-09	2.91e-07	0.0001	0.0001	0.0001	0.0001	0.0470355	0.0177592	0.0001	0.00988128	0.0656102	6.2899	0.0234724	0.859192	9.99106	0.0521242	4.48865	0.0165883	8.71263	4.88844
SLCO4A1	3.30921	1.46e-09	3.18e-07	0.149424	6.68556	10.6149	2.61308	5.07733	2.15989	2.20992	7.17274	3.25594	0.86433	0.140029	0.309802	0.472741	0.0966452	0.760252	0.382731	0.690102	0.312609
CITED2	-2.02187	1.65e-09	3.52e-07	1.04782	2.6235	3.59868	6.10963	4.65937	5.38637	5.32106	3.50991	7.51366	12.7915	32.3003	18.1763	11.8035	16.747	14.7474	27.237	12.8615	14.845
MMP11	3.53673	1.67e-09	3.52e-07	0.595969	15.0664	1.81534	16.9311	2.26077	2.6979	5.55046	3.97918	5.37198	0.368586	0.568262	0.725355	0.500909	1.13764	0.460926	0.376074	0.157596	0.380848
IL6R	-1.79346	1.74e-09	3.63e-07	1.0859	0.336861	0.79296	2.03118	0.926824	1.05108	0.480963	0.645775	0.910936	3.41059	3.04198	3.05913	3.55647	3.58696	3.59503	3.93369	2.34946	2.10811
ABCA6	-2.23274	2.03e-09	4.17e-07	0.252249	0.177185	0.12554	0.448898	0.241135	0.380823	0.279362	0.348098	0.789932	1.14592	3.65	1.53186	0.98398	0.404391	1.15781	1.74133	1.15187	2.53676
TG	3.14945	2.04e-09	4.17e-07	0.165165	2.75417	1.91995	0.949368	2.03731	0.541467	0.375504	0.620703	0.774345	0.0943567	0.118964	0.103842	0.155989	0.198167	0.123885	0.160918	0.1126	0.0738223
PDK4	-3.52125	2.05e-09	4.17e-07	2.65892	1.47848	1.88994	2.27213	0.819181	6.29941	2.10981	2.25534	5.55852	5.76395	31.0172	18.0509	4.52612	5.76802	23.5108	173.053	13.1323	16.1403
ASPA	-3.02438	2.29e-09	4.63e-07	0.0584648	0.0264328	0.0433936	0.170255	0.0528907	0.244607	0.0280339	0.0478323	0.26531	0.572749	1.95859	1.2496	0.379368	0.466905	1.02721	0.899362	0.365882	0.705906
HTR1D	3.86769	2.76e-09	5.47e-07	0.460043	0.187588	2.85571	1.04028	0.509336	0.76314	0.310841	0.520998	0.826693	0.1093	0.04827	0.100369	0.077293	0.06523	0.014079	0.0001	0.046604	0.050788
HKDC1	2.90746	2.85e-09	5.61e-07	1.55204	7.87406	10.0754	1.78364	6.2971	2.0473	5.23042	4.15469	2.88926	1.01356	0.118716	0.58917	0.831626	0.156679	1.14807	0.103353	0.841583	0.782233
AFF3	-2.59802	2.86e-09	5.61e-07	0.186106	0.0583662	0.0957256	0.386263	0.256585	0.494629	0.388341	0.241355	0.583575	0.798047	3.51391	1.88101	0.628097	2.87397	0.842607	3.5247	1.16853	1.06159
RERGL	-4.27449	3.04e-09	5.93e-07	0.0001	0.0001	0.0001	0.0955823	0.0450788	0.106949	0.0807452	0.029257	0.0307106	0.561066	1.98237	1.16898	0.915407	0.199314	1.29629	0.301914	0.362984	0.732746
CCDC150	2.24627	3.12e-09	6.01e-07	0.662301	0.394231	0.569841	0.483633	0.446191	0.364369	0.476831	0.455931	0.335434	0.111169	0.069816	0.100388	0.116189	0.0623131	0.102902	0.0681093	0.0954766	0.156494
BRCA2	2.40785	3.16e-09	6.06e-07	1.77446	2.97378	2.88386	1.42115	1.92285	1.26209	2.14135	2.54632	2.15945	0.390856	0.09801	0.738616	0.315092	0.387633	0.467861	0.107361	0.330178	0.76077
MMP10	5.56921	3.31e-09	6.3e-07	2.88582	0.625317	0.221237	0.178298	5.28924	0.321545	4.54417	7.98628	0.856187	0.04802	0.012377	0.135015	0.0001	0.125301	0.098867	0.0001	0.051663	0.011049
SLIT3	-2.38545	3.34e-09	6.33e-07	0.297449	0.80097	0.464166	2.56459	0.556263	0.856733	0.939559	0.699161	0.49023	3.31154	8.06546	3.1965	2.41412	9.55825	3.87062	5.5881	1.62655	2.44067
ATAD2	1.93563	3.59e-09	6.72e-07	10.1706	6.53097	3.6849	3.79404	7.23291	5.10072	5.89562	5.99468	4.25587	1.76286	0.800275	2.16943	1.42933	1.30218	1.71367	0.778743	1.67169	2.13761
CILP	-3.79777	4.13e-09	7.55e-07	0.040371	0.801243	0.07704	1.75412	0.198881	0.420721	0.2688	0.371198	1.16182	3.8841	7.68662	2.24705	2.48246	39.887	3.46604	4.44397	2.23477	4.51466
KRT6A;KRT6B	8.21225	4.33e-09	7.84e-07	0.04317	10.3074	3.11148	9.70444	1.76401	0.588162	0.0889683	0.310386	0.436569	0.0001	0.0357126	0.0001	0.0001	0.0320294	0.0205215	0.0001	0.0001	0.0001
LRRC7	-2.7104	4.36e-09	7.86e-07	0.0217977	0.010323	0.0288322	0.0599394	0.0347424	0.046338	0.0320119	0.0213164	0.0557685	0.10641	0.327829	0.332676	0.0712165	0.510956	0.185821	0.245482	0.074189	0.181375
CST1;CST2	7.5539	4.67e-09	8.34e-07	0.0001	22.0415	0.263681	10.5827	0.37961	2.81602	12.44	2.38882	9.08735	0.0261026	0.0001	0.0001	0.0446627	0.169893	0.0556538	0.0001	0.0001	0.0225876
NPFFR1	3.31154	5.05e-09	8.94e-07	0.328662	0.868394	0.593204	0.37586	0.481144	0.260345	0.542097	0.309471	0.095327	0.097788	0.047729	0.08119	0.014982	0.012476	0.077029	0.013012	0.036397	0.007634
SLCO1B1;SLCO1B3;AC011604;SLCO1B7	6.73217	5.09e-09	8.97e-07	0.0001	5.08739	0.654282	1.69209	5.54876	0.634522	0.0103252	2.35534	0.0470894	0.026044	0.0143277	0.00905904	0.00984252	0.047157	0.00605244	0.0001	0.00944666	0.0287517
PCSK2	-5.52165	5.2e-09	9.12e-07	0.0001	0.0001	0.0001	0.0120609	0.0188995	0.0696322	0.0001	0.0001	0.0218053	0.38347	2.01389	0.357413	0.135884	0.56632	0.756764	0.984077	0.199591	0.248397
MET	2.19531	6.63e-09	1.13e-06	7.97338	18.506	12.487	7.3967	22.9448	3.80256	8.7996	8.88071	6.05008	2.4331	1.93695	3.8846	2.52388	1.66078	2.11236	1.71602	2.2072	2.66993
PLEKHN1	3.18815	6.95e-09	1.18e-06	0.247556	2.51453	0.696146	1.22118	0.798119	0.665546	0.588904	1.30546	0.696326	0.067898	0.0842335	0.0622052	0.144473	0.0950491	0.226833	0.00654089	0.12134	0.149666
PKP1	3.5289	7.01e-09	1.18e-06	0.0829986	0.464847	1.4721	0.482292	0.152732	1.33789	0.164005	0.724368	0.505163	0.067275	0.0149001	0.0302982	0.137659	0.0415782	0.0144984	0.025039	0.0784899	0.0569159
IL1A	3.53204	7.35e-09	1.24e-06	0.890989	1.90872	8.20012	1.35695	2.37941	0.319262	0.793725	0.480446	0.441784	0.0591164	0.124234	0.288534	0.283017	0.0863989	0.222114	0.0428254	0.0918086	0.251793
CNTFR	-4.361	7.4e-09	1.24e-06	0.0001	0.009239	0.0001	0.0748717	0.0001	0.0789634	0.0636977	0.160859	0.0487342	1.0151	0.943708	1.15089	0.754878	0.0529239	2.49555	1.1811	0.56832	0.810574
LIFR	-1.95786	9.97e-09	1.62e-06	1.12776	0.297476	0.357863	1.12891	0.655795	1.89731	0.685683	0.810491	1.50561	2.48214	6.55349	4.65256	1.76538	3.3569	2.65659	2.44878	2.98238	5.99442
GREM2	-2.9191	1.12e-08	1.8e-06	0.086699	0.228837	0.326432	1.82472	0.737124	0.377554	0.312359	0.933132	1.6677	3.26541	16.031	5.27842	3.95785	2.55057	3.19984	9.68881	1.94054	3.21066
GSG1L2;DHRS7C	-10.8298	1.17e-08	1.85e-06	0.0001	0.0001	0.0001	0.0001	0.0001	0.0001	0.0001	0.0001	0.0001	0.168153	0.0001	0.353452	0.134308	0.0001	0.426125	0.0001	0.417286	0.138476
TP53INP2	-1.65939	1.26e-08	1.98e-06	8.21222	2.41164	1.98763	6.90872	10.0243	6.29953	3.68101	3.76012	7.71411	20.7376	16.2187	11.9776	20.0363	17.2044	17.622	15.9382	23.8532	17.5106
NCAM1	-2.75876	1.28e-08	1.99e-06	0.396893	0.139403	0.13617	0.587124	0.187706	0.407783	0.343541	0.224265	0.28222	1.02092	4.02179	0.858511	0.424941	5.42924	0.663558	4.40283	0.42636	1.06041
WNT2	6.17044	1.4e-08	2.14e-06	0.590808	1.61321	0.369734	1.30577	0.446991	0.297005	2.95365	0.989788	0.388099	0.0263427	0.0564491	0.0001	0.0001	0.0409391	0.0001	0.0001	0.0001	0.0001
SAA2;SAA2-SAA4;SAA4	6.09513	1.45e-08	2.2e-06	0.42788	0.397102	0.245649	0.0383848	4.13739	0.0773592	2.42736	0.34567	0.289292	0.0001	0.0146742	0.0475193	0.0249801	0.00963997	0.0001	0.0254572	0.0001	0.0001
GRHL3	3.70366	1.66e-08	2.47e-06	0.00832482	0.597998	0.98272	2.03497	1.34402	0.259217	0.711558	2.46137	0.636245	0.0702197	0.0397456	0.0555385	0.105728	0.052599	0.102975	0.0113711	0.097322	0.158063
MAL	-3.53606	1.72e-08	2.56e-06	0.096311	0.0553862	0.0001	0.299269	0.208714	0.0573789	0.14497	0.163747	0.231273	0.53691	4.70289	1.36727	0.431915	0.915109	1.66038	3.84065	0.595175	0.532665
S100A11	2.17058	1.76e-08	2.6e-06	9.93993	39.0434	46.3193	49.4775	81.0954	49.4129	28.8721	31.7174	36.5869	10.2594	7.20646	9.92677	10.9651	13.6855	9.1148	4.99973	9.88688	6.68747
KRT24	-6.38215	1.8e-08	2.64e-06	0.0001	0.0001	0.0001	0.0001	0.0001	0.045995	0.0001	0.0001	0.0001	0.437114	0.194204	1.23514	0.512652	0.0001	0.663268	0.305568	0.162949	0.392178
SCG2	-2.402	1.99e-08	2.89e-06	0.146629	0.395497	0.140718	0.909884	0.165509	0.448685	0.227565	0.196031	0.425225	1.61442	2.84276	1.27845	1.33336	3.68498	0.748114	2.03712	1.159	1.45254
SCN3B	-2.66227	2.01e-08	2.9e-06	0.0204807	0.0344306	0.0139312	0.0892403	0.036036	0.0604788	0.0265736	0.0123582	0.0416463	0.137049	0.384515	0.198275	0.1183	0.39221	0.0721768	0.466941	0.118805	0.23348
GABRE	2.14539	2.07e-08	2.99e-06	7.8823	7.2232	3.80593	2.89117	7.17183	4.15558	7.00311	9.44065	4.83195	2.10447	0.802774	1.16862	1.92231	0.520371	1.65938	0.237451	2.23807	1.64411
P2RY1	-1.89245	2.09e-08	3e-06	0.966592	1.1851	0.470463	1.45279	2.03636	2.2913	0.885848	1.11625	3.74195	2.59715	7.55211	7.14198	4.47952	8.8867	5.28797	4.96765	4.85838	6.75015
SERPINB5	3.79712	2.28e-08	3.22e-06	4.83888	8.15555	9.60552	10.7642	12.5583	7.27221	1.98143	18.1779	5.85565	1.0745	0.0198131	0.577848	1.19369	0.0775431	0.131713	0.00577876	1.58457	1.03266
GSN	-1.72552	2.43e-08	3.42e-06	13.4423	10.1395	5.47287	23.3408	24.537	18.9506	11.1977	18.9088	31.8502	62.6941	94.3362	39.5409	50.0424	63.2056	33.3098	74.0263	57.5578	47.2605
CNTN1	-2.96643	2.52e-08	3.53e-06	0.140223	0.107656	0.0310596	0.602902	0.0679851	0.102735	0.0789517	0.0519825	0.131405	0.660743	3.54825	1.27007	0.458278	1.60406	0.405054	1.38433	0.424555	0.521881
PLIN1	-3.76221	2.53e-08	3.53e-06	0.083489	0.139582	0.169972	0.0349935	0.101175	0.120875	0.10735	0.00951177	0.147679	0.265193	6.5146	2.14016	0.439447	0.054933	1.18394	0.331385	0.454129	1.02655
TNS4	3.79205	2.92e-08	3.96e-06	0.0588693	12.1907	6.36127	1.77582	8.49325	2.10554	0.161993	8.25233	4.4696	0.320939	0.102211	0.530492	0.651161	0.138653	0.740832	0.0885434	0.323059	0.271065
LGI1	-4.82742	2.92e-08	3.96e-06	0.0001	0.0001	0.00181435	0.025885	0.0001	0.0001	0.00271408	0.0001	0.0175444	0.0702542	0.294535	0.106368	0.0368307	0.149516	0.128879	0.350825	0.0847161	0.1539
MLXIPL	2.78074	2.96e-08	3.99e-06	0.334987	4.58332	7.05125	6.14898	3.63552	3.08857	6.198	4.22169	1.74621	0.936586	0.315943	0.376443	0.78085	0.152635	0.622229	0.105866	1.05726	1.03758
KLK10	4.63339	2.96e-08	3.99e-06	0.0001	2.4167	0.365181	6.13027	5.2383	0.839918	0.141978	3.20317	1.30284	0.0983454	0.0546527	0.12198	0.0669013	0.170486	0.118546	0.0746658	0.0568138	0.0288686
DSG3	6.70916	2.98e-08	4e-06	0.0001	0.670136	3.48022	0.7941	0.274394	1.2685	0.374787	1.85934	0.061491	0.0001	0.006645	0.012453	0.0001	0.0001	0.019546	0.0001	0.0448	0.0001
ADCY5	-3.1819	3.03e-08	4.04e-06	0.0381591	0.0784517	0.0744277	0.972546	0.143001	0.278436	0.143203	0.150119	0.201039	1.29965	3.44868	0.455061	0.990685	5.16152	0.628354	5.53782	0.718504	0.630179
ABCA9	-2.89019	3.04e-08	4.04e-06	0.0952919	0.10917	0.182273	0.639731	0.13298	0.211953	0.0970609	0.149853	0.409834	0.903824	7.19278	1.02436	0.725143	0.33405	0.826717	2.35566	0.577551	1.09596
TACSTD2	3.96558	3.15e-08	4.18e-06	4.65042	2.85192	4.97939	31.2228	3.68026	1.8951	1.09886	2.13047	0.957077	0.187988	0.310105	0.251337	0.306607	1.3819	0.268317	0.124652	0.360821	0.230587
RXRG	-4.64878	3.2e-08	4.22e-06	0.0001	0.0001	0.0001	0.0647314	0.0581746	0.0322988	0.0001	0.0173984	0.0001	0.513746	1.53063	0.469695	0.301604	0.269302	0.42451	0.267155	0.282564	0.283181
LGR5	3.31769	3.27e-08	4.29e-06	0.0883774	5.83546	2.31392	5.49329	4.93673	2.60267	3.31644	3.39177	0.929596	0.317302	0.0993152	0.60551	0.451443	0.0741054	0.502766	0.0173395	0.288117	0.543424
CXCL3	3.22259	3.39e-08	4.42e-06	2.03235	11.8715	9.92152	3.42754	6.2514	5.30908	15.3824	19.9214	2.96234	1.07178	0.746184	2.26857	2.14582	0.712198	0.629825	0.100388	0.189787	0.392836
IGFL4	4.88237	3.44e-08	4.46e-06	0.193331	1.79535	0.75494	0.559273	0.198585	0.703273	0.222407	0.457339	1.09573	0.0001	0.10085	0.0279761	0.00980446	0.00466614	0.0001	0.0316484	0.0001	0.0275128
DUSP4	2.8917	3.5e-08	4.53e-06	4.21788	2.88221	0.817386	2.65502	2.16938	6.47846	0.900281	1.19473	0.497407	0.346852	0.24375	0.312029	0.190043	0.858983	0.23069	0.177457	0.306967	0.272384
RFC3	1.88143	3.51e-08	4.53e-06	8.33276	9.90469	13.618	6.45236	5.90209	4.22728	9.71234	8.91197	6.5096	2.53027	1.83554	3.07065	2.27954	1.2862	2.83978	1.52452	2.12428	2.47743
XKR4	-4.10734	3.72e-08	4.77e-06	0.007959	0.0241749	0.00169657	0.239794	0.0215806	0.0456855	0.00212447	0.00236241	0.0604838	0.298877	1.8918	0.823661	0.210218	1.32892	0.322956	1.50439	0.176843	0.437684
CA9	4.37924	3.9e-08	4.99e-06	0.770828	8.89442	0.727301	16.0556	0.829797	1.8442	0.904812	2.54998	19.9266	0.122338	0.662554	0.100453	0.0728205	0.436474	0.167202	0.586901	0.144994	0.229202
GLIPR2	-1.74607	3.94e-08	5.02e-06	0.733744	1.27135	0.536267	2.8582	1.55985	1.68335	1.42343	1.01408	2.33573	5.19123	4.0928	4.27871	4.58176	10.5884	4.40831	3.86075	5.18201	2.81899
DCLK1	-2.44694	3.95e-08	5.02e-06	0.159204	0.0926423	0.0413298	0.672757	0.103205	0.233794	0.128339	0.12638	0.272753	0.732992	2.41169	1.33223	0.56187	1.98282	0.694629	1.11146	0.340138	0.812569
GPX3	-1.91747	4.26e-08	5.36e-06	1.71751	2.74909	2.01369	4.40535	3.62985	5.27222	3.71542	7.39469	3.05937	10.2867	26.9982	23.1378	10.3355	5.99432	22.1943	11.2504	13.0917	4.98773
MPZ	-2.39899	4.35e-08	5.44e-06	0.172597	0.121132	0.378424	0.535329	0.0838176	0.183912	0.255882	0.425326	0.306757	0.955347	2.50481	1.57302	0.850518	0.995333	1.29225	3.19053	0.657517	0.972299
GFRA1	-2.88124	4.37e-08	5.44e-06	0.69078	0.210966	0.194802	2.00278	0.446491	0.546626	0.270719	0.379847	0.723884	1.76324	12.6494	2.76869	1.14427	3.7746	1.48836	13.6488	1.06209	1.9797
C9orf50	3.06738	4.38e-08	5.44e-06	0.285281	5.48419	2.27212	0.900814	2.93131	0.795066	1.1568	1.58232	0.880342	0.412385	0.048829	0.0845302	0.415114	0.0456191	0.145022	0.0560318	0.493591	0.242002
TNXB;ATF6B	-1.55426	4.87e-08	5.95e-06	1.81011	3.83419	2.7084	4.73445	2.97485	3.76937	4.04261	3.41069	3.32699	9.73772	17.1956	5.79614	7.40686	16.9848	7.99609	10.5599	6.6942	7.53002
PLEKHS1	3.10082	5.56e-08	6.72e-06	3.16707	4.57577	2.48325	3.62058	3.11765	2.72057	1.99302	1.24332	0.70989	0.521885	0.028564	0.173378	0.248459	0.105052	0.556963	0.00415672	0.540787	0.575266
SPTBN2	2.26804	5.81e-08	6.98e-06	0.45537	2.08851	2.60346	1.67814	1.89865	3.21816	2.27303	6.27481	3.8632	0.900978	0.619987	0.523354	0.656875	0.30035	0.491233	0.283689	0.754267	0.525284
LILRB5	-1.88684	5.87e-08	7.03e-06	0.292673	0.130931	0.294443	0.209665	0.323806	0.333327	0.234005	0.408159	0.452439	2.11575	0.771504	1.72643	1.10319	0.54324	1.00897	0.421505	1.09289	1.12579
ARID3A	2.30687	5.99e-08	7.14e-06	2.20601	7.5061	2.41414	1.40371	4.60188	1.82656	9.43071	4.09092	2.45145	0.780185	0.775339	1.11567	0.697781	1.08506	0.695043	0.599441	0.694113	0.819046
MEX3A	2.54828	7.64e-08	8.69e-06	0.649638	4.62952	0.733289	0.856715	0.711458	1.24821	2.53294	1.82888	1.50974	0.52997	0.17001	0.239445	0.506059	0.206434	0.184465	0.074528	0.255218	0.347031
TUB	-2.31826	7.69e-08	8.71e-06	0.213425	0.340357	0.0384307	0.271909	0.11287	0.272644	0.352643	0.285827	0.489653	0.859114	1.97067	0.928586	0.417857	1.08363	0.942723	4.02667	0.780188	0.84919
FSBP;RAD54B	2.32247	7.71e-08	8.71e-06	0.91972	1.82383	1.9385	1.65771	5.67395	0.776031	0.934004	0.987432	2.11795	0.347719	0.392253	0.481889	0.268798	0.414588	0.414892	0.24514	0.235361	0.563926
TRIP13	2.45432	8.04e-08	9.04e-06	2.01028	3.95598	6.24354	2.57906	4.03934	4.26726	5.01711	4.45839	3.67358	1.49664	0.141113	0.795118	1.18726	0.367556	1.15829	0.0739311	0.64908	0.744308
ENC1	1.85371	8.43e-08	9.4e-06	7.26251	15.0453	8.14658	9.02238	14.0926	7.41045	9.86077	6.32454	9.37855	3.46216	1.13956	3.7196	3.32024	1.98328	3.40519	0.839974	3.75047	2.32441
NEFL	-4.05804	8.48e-08	9.42e-06	0.0576752	0.00952008	0.0001	0.16693	0.0322031	0.0400837	0.00979292	0.0001	0.0265852	0.186369	1.78546	0.427417	0.280073	0.984888	0.231173	1.28563	0.0830453	0.449059
MT1E	-2.62201	8.93e-08	9.84e-06	4.14488	1.03965	0.345182	7.61364	7.03669	3.3395	3.16664	3.94144	16.5971	30.7896	69.0987	43.8807	25.6621	5.62347	30.7877	12.0202	48.4497	24.4072
C6orf15	11.4364	9.3e-08	1.01e-05	0.0001	0.810576	0.086477	0.733048	0.076565	0.0001	0.358945	0.428373	0.0001	0.0001	0.0001	0.0001	0.0001	0.0001	0.0001	0.0001	0.0001	0.0001
CA7	-4.52667	1.02e-07	1.1e-05	0.100065	0.285483	0.234303	0.695965	0.416381	0.256217	0.47575	0.24248	0.970055	19.5311	0.0302333	2.81095	19.8338	0.107657	7.76908	0.01235	18.5181	16.1333
ONECUT2	4.73908	1.03e-07	1.11e-05	8.42926	0.536001	0.572499	0.335084	0.128431	0.956604	0.0775911	0.188815	0.184102	0.113898	0.0133815	0.0530714	0.0992001	0.0109147	0.0495437	0.0001	0.0302043	0.0568732
POU5F1B	2.57737	1.06e-07	1.13e-05	0.656331	0.363153	1.6354	0.335584	0.157883	0.529297	1.05911	0.954294	0.317926	0.125378	0.0887597	0.128236	0.1253	0.0462368	0.206625	0.0142871	0.120147	0.151814
ATRNL1	-3.47655	1.14e-07	1.22e-05	0.152359	0.0225269	0.0783881	0.384099	0.0439224	0.121333	0.0565078	0.0985196	0.0896902	0.319868	1.74122	1.00484	0.186074	6.13289	0.197774	1.74258	0.127967	0.20515
EN2	10.0539	1.18e-07	1.25e-05	0.120006	0.0001	0.353564	0.059359	0.345203	0.0001	0.0001	0.055358	0.022897	0.0001	0.0001	0.0001	0.0001	0.0001	0.0001	0.0001	0.0001	0.0001
MYEOV	3.30368	1.26e-07	1.33e-05	2.92942	0.105614	0.782434	0.335984	2.7633	1.49334	0.592411	3.3355	1.94027	0.234516	0.0128269	0.146989	0.25573	0.0525626	0.202932	0.0155002	0.298231	0.226712
GNG7	-1.91628	1.42e-07	1.48e-05	0.608754	0.0910235	0.269848	0.37988	0.482292	0.865732	0.294437	0.31333	0.522547	1.08645	2.45256	2.66096	1.23586	1.17441	1.40197	1.87145	1.11418	1.4503
F13A1	-2.0937	1.43e-07	1.48e-05	1.07219	3.56239	1.36197	13.3861	2.15639	3.5778	1.48653	1.98906	4.57251	9.86435	14.7933	24.2435	15.4639	28.2031	10.0161	11.7361	10.0489	17.1924
FHL1	-3.30283	1.44e-07	1.49e-05	4.03335	2.14809	1.7402	15.0172	2.36537	5.26596	2.4781	3.1124	3.55897	10.0789	120.85	14.0814	4.95374	126.713	6.96046	97.1785	6.32923	4.82719
SLC25A23	-1.58007	1.45e-07	1.49e-05	1.4911	2.92441	2.03063	6.7959	4.79204	2.95818	1.89676	2.52899	4.18591	10.6408	11.2437	5.53189	11.9235	9.77946	7.45746	14.7437	8.87693	8.31373
SH3TC2	2.89541	1.48e-07	1.5e-05	0.0797994	2.04404	3.36608	1.69912	0.759889	0.639296	0.568615	0.576176	1.06239	0.0726061	0.2482	0.119969	0.170481	0.14456	0.181062	0.254766	0.152974	0.106265
AVPR1B	-5.10392	1.55e-07	1.57e-05	0.0191459	0.0001	0.0001	0.0001	0.0001	0.0152299	0.0334395	0.0001	0.0001	0.515601	0.0646112	0.0776478	0.327603	0.0366624	0.158303	0.0616097	0.736578	0.374188
SLC6A15	-5.09809	1.55e-07	1.57e-05	0.0001	0.0001	0.0001	0.0126632	0.0001	0.0001	0.0001	0.0001	0.00445366	0.026094	0.17748	0.0364574	0.0488308	0.057583	0.0358943	0.169822	0.00831563	0.0497725
NKD2	3.39049	1.65e-07	1.65e-05	0.0381698	4.6839	0.701728	2.83508	1.32407	2.18916	5.93374	6.93318	1.12329	0.154431	0.470024	0.193154	0.154695	0.428171	0.297807	0.245887	0.290817	0.221683
SCGN	-3.31704	1.72e-07	1.72e-05	0.28384	0.0001	0.0681352	0.790457	0.0235583	0.197157	1.60453	0.23272	0.636794	6.16648	4.62062	4.93489	4.09557	0.964659	4.09512	3.79278	5.20001	4.37294
NPTX1	-5.4923	1.75e-07	1.74e-05	0.0265581	0.136421	0.00720939	0.572097	0.0244871	0.0547495	0.0486969	0.051805	0.0608455	0.236937	17.8226	0.659557	0.067306	2.66634	0.187755	22.4099	0.17284	0.0196246
CRYAB	-3.08754	1.78e-07	1.77e-05	0.154484	0.539798	0.136107	1.05154	0.226707	0.548939	0.493576	0.425607	0.466474	0.893475	8.31573	1.24434	0.709114	11.2937	1.18437	9.59887	0.444135	0.685575
BBOX1	4.21733	1.83e-07	1.8e-05	1.85269	0.0189023	0.288748	1.19626	0.00976793	0.205574	0.411563	0.407793	0.0416055	0.0385551	0.0139513	0.0158826	0.0196492	0.0970163	0.016265	0.00982341	0.0140045	0.0131641
PMEPA1	2.41393	1.86e-07	1.82e-05	4.18508	24.8653	3.22935	3.76657	11.8402	11.4706	12.0514	16.2507	9.18729	2.75395	3.22938	1.46044	1.57711	3.26186	1.59359	1.97071	1.20755	1.11801
ADAMTSL1	-3.12627	1.9e-07	1.86e-05	0.0454877	0.0590026	0.0197829	0.143567	0.244636	0.135978	0.0471973	0.215149	1.00936	1.40836	0.711956	2.90144	2.14067	0.351577	2.80437	0.180464	2.56112	3.70637
CDH23	-1.84268	1.92e-07	1.87e-05	0.0497154	0.0935123	0.0412594	0.186707	0.0614901	0.107523	0.111366	0.0751576	0.120309	0.325807	0.708714	0.209701	0.272581	0.244511	0.390937	0.352636	0.240074	0.293171
LPAR1	-1.25551	1.94e-07	1.89e-05	0.646291	0.616965	1.00769	1.20611	0.769882	1.1935	0.608804	0.955796	1.1371	2.25176	2.61046	2.45339	2.03872	1.6479	2.29172	1.5734	2.26137	2.31077
C2;CFB;AL645922	2.25957	2.02e-07	1.95e-05	25.3631	15.7818	7.93234	5.53212	8.7399	7.76215	45.1903	10.7387	6.10064	4.98097	1.31407	3.79751	3.65704	2.01249	4.42265	1.34013	2.67864	3.60082
CADM3;ACKR1	-2.12916	2.03e-07	1.95e-05	0.534229	0.481734	0.129792	2.54937	0.561015	2.26903	0.52607	1.0436	1.11388	5.20186	8.66463	4.78272	2.38986	5.06925	3.21901	5.44192	2.18418	3.33135
FGF19	11.1583	2.03e-07	1.95e-05	0.0001	0.457768	0.26648	0.029763	0.0001	0.0001	0.085856	0.051604	1.16524	0.0001	0.0001	0.0001	0.0001	0.0001	0.0001	0.0001	0.0001	0.0001
ANK2	-2.62905	2.04e-07	1.96e-05	0.458286	0.336522	0.276169	2.38078	0.422922	0.913353	0.530429	0.407396	0.466459	1.64289	11.6225	2.69168	1.24127	8.40224	1.41467	9.06226	1.06663	1.16273
CNGA3	-3.52988	2.11e-07	2.02e-05	0.0221371	0.0412903	0.0152491	0.247232	0.0159501	0.0568482	0.00968322	0.0718095	0.150203	0.250784	2.298	0.247128	0.24533	0.601771	0.187642	2.93491	0.244033	0.271861
MT1X;MT2A	-1.97184	2.2e-07	2.08e-05	1.45701	1.56051	0.474544	2.83409	2.23841	1.93128	2.76653	3.13499	5.12482	8.33164	22.1446	8.87275	5.64934	2.51226	6.88067	6.61038	16.7971	6.62582
SLC4A11	3.40868	2.3e-07	2.17e-05	0.0595084	1.18054	0.0969414	1.80618	1.68703	0.445781	0.516522	2.45314	0.682556	0.179905	0.044602	0.0307858	0.139699	0.0948607	0.0163462	0.0699986	0.0638771	0.200641
AUNIP	2.47776	2.43e-07	2.28e-05	1.07029	1.55105	2.4578	0.664142	0.620528	1.40404	1.45394	1.89542	0.410239	0.285374	0.135628	0.378923	0.292719	0.19289	0.219733	0.277846	0.148259	0.13807
SSBP2	-2.25486	2.51e-07	2.34e-05	0.456057	0.377842	0.275593	1.35317	0.658129	0.691775	0.308962	0.175444	0.755627	1.09748	7.45769	2.33884	1.11969	3.36918	1.21731	5.37998	0.755849	1.3795
NSG2	-3.9084	2.88e-07	2.65e-05	0.0291164	0.0214422	0.0001	0.223984	0.0162331	0.0339161	0.0110286	0.0001	0.0605608	0.196944	2.12956	0.123404	0.358265	0.637655	0.422416	1.44478	0.279831	0.360591
PINK1	-1.42864	2.9e-07	2.65e-05	1.45749	1.47504	2.63522	5.31546	3.00545	3.76676	2.8331	4.5105	5.35264	10.0293	9.05962	6.839	11.8823	9.6545	6.66523	9.5575	9.26826	8.74903
C16orf89	-2.92048	2.99e-07	2.73e-05	0.0982635	0.131214	0.0001	0.355638	0.149768	0.122488	0.026733	0.0287123	0.28107	1.0175	0.74201	2.47642	0.759609	0.353483	1.20844	0.68693	0.637702	1.15755
STUM	-3.25897	3.01e-07	2.74e-05	0.0260087	0.173542	0.0237602	0.590438	0.1314	0.129943	0.0626781	0.0558681	0.0517004	0.2613	2.43659	0.2621	0.660178	4.84417	0.768033	2.03329	0.317462	0.338474
VIP	-2.91586	3.06e-07	2.76e-05	0.156301	1.43081	0.0425723	1.91519	0.9177	0.790193	0.246028	0.475862	1.95842	1.57985	11.1978	10.8117	1.69467	14.4233	2.79186	7.27781	1.96737	8.12465
CTXND1	-2.61063	3.08e-07	2.76e-05	0.012514	0.038626	0.014684	0.096946	0.021985	0.033479	0.023975	0.086485	0.029054	0.152492	0.736071	0.167141	0.112146	0.271341	0.20756	0.343176	0.12243	0.072669
EVX1	4.11013	3.22e-07	2.85e-05	0.367651	0.638573	0.327889	1.64511	1.74845	0.312986	0.332591	0.0979439	1.57758	0.0754625	0.0441577	0.0300064	0.0849621	0.0001	0.0001	0.0001	0.0865988	0.0866822
GRIK3	-3.05073	3.25e-07	2.87e-05	0.243632	0.0442805	0.0882056	0.713968	0.125193	0.252631	0.0422335	0.123335	0.112887	0.514618	6.09877	0.56155	0.552832	1.11082	0.703298	4.23314	0.29486	0.40104
CORO2B	-2.78421	3.41e-07	2.96e-05	0.0001	0.0868392	0.031062	0.271043	0.0923451	0.214848	0.0771199	0.0748962	0.195779	0.655666	1.6274	0.872316	0.350169	0.610536	0.8962	1.36847	0.243991	0.567169
SCUBE2	-2.07828	3.46e-07	3e-05	0.685368	0.18275	0.12298	0.858532	0.177091	0.478825	0.239223	0.193183	0.371699	0.640975	1.85592	1.9448	0.751801	2.95454	1.85929	2.51717	0.48189	0.970338
SYNGR1	-2.57187	3.46e-07	3e-05	0.339131	0.1458	0.0254448	0.897473	0.150963	0.238108	0.199119	0.217619	0.239396	0.641379	4.07191	1.11449	0.674535	2.25436	0.746025	3.81453	0.560592	0.707548
DGAT2	2.28586	3.79e-07	3.24e-05	1.10204	0.523247	1.69468	0.684262	0.77693	1.13364	1.78507	2.27959	1.50671	0.257796	0.528286	0.275432	0.297327	0.0747913	0.187436	0.125084	0.278895	0.330353
CEP112;AXIN2	2.36863	3.94e-07	3.32e-05	0.594433	8.37125	3.45637	1.52151	7.46576	6.14419	9.50186	14.6004	8.65078	1.92044	0.769246	1.51792	2.4714	0.621836	1.25076	0.738847	1.05631	1.3304
TENT5B	-4.60362	4.07e-07	3.41e-05	0.141392	0.121233	0.182826	1.65985	0.058629	0.17466	0.231175	0.303989	0.13054	0.512361	14.4871	0.418042	0.319308	24.9751	0.131776	31.1022	0.445414	0.650604
CEL	5.04342	4.17e-07	3.48e-05	0.116642	1.11353	2.05973	0.395149	0.348676	0.073898	60.493	3.92114	1.89356	0.211661	0.149778	0.167297	0.071467	0.091015	0.438445	0.360499	0.368724	0.276348
WNT9A	-3.84554	4.35e-07	3.61e-05	0.133758	0.0770038	0.0127873	0.367892	0.0479381	0.136024	0.03975	0.033854	0.031677	0.245777	1.58193	0.0735306	0.149204	1.92268	0.182432	8.18145	0.18518	0.138118
PUS7	1.76569	4.36e-07	3.61e-05	1.3425	4.06701	3.76646	3.09471	2.9368	1.72979	3.98459	4.29138	2.97801	1.17767	0.436054	1.13774	1.05028	1.05691	0.789128	0.586856	1.19798	0.858051
TCF21	-1.739	4.41e-07	3.65e-05	0.591677	0.363204	0.172533	0.774589	0.443173	1.24623	0.280001	0.66516	0.379243	1.73823	2.54939	2.77011	1.85739	2.50179	1.99099	1.17861	1.07012	0.752591
OSR1	-3.08239	4.52e-07	3.72e-05	0.0533175	0.0970548	0.0254211	0.335625	0.088148	0.0749365	0.0001	0.0707608	0.431831	0.450633	2.42681	0.832649	0.543991	2.09952	0.911377	1.36688	0.448419	0.890791
DNAH14	2.51285	4.53e-07	3.72e-05	0.620848	2.48409	1.6966	1.20254	0.422963	2.19395	0.210719	0.337056	1.23044	0.131795	0.220913	0.145269	0.18375	0.368813	0.110871	0.233969	0.142654	0.283995
PHLDA1	2.01071	4.61e-07	3.77e-05	7.09471	14.6008	19.0212	11.0442	6.58309	9.40675	7.50894	6.08559	5.57832	2.77919	2.22552	4.65132	1.38077	2.68213	3.20957	1.95622	1.14971	1.53578
PAMR1	-1.75106	4.64e-07	3.78e-05	0.916096	0.674828	0.661007	0.983398	0.428547	0.95553	1.09681	1.10949	0.9011	2.84887	3.20123	2.56262	1.71768	7.44854	1.51447	3.6842	1.32318	1.70807
NEUROG2	11.0076	4.82e-07	3.91e-05	0.0001	0.340816	0.041079	0.016302	1.33473	0.037872	0.0001	0.081891	0.0001	0.0001	0.0001	0.0001	0.0001	0.0001	0.0001	0.0001	0.0001	0.0001
CXCL11	4.27031	4.89e-07	3.95e-05	0.373118	2.47346	0.249672	1.75597	7.62637	4.17429	0.277732	0.417931	0.351584	0.0001	0.0192914	0.106653	0.0896633	0.231466	0.0707928	0.0149725	0.076205	0.308102
LRRTM3	-4.26496	4.93e-07	3.97e-05	0.0150545	0.00649186	0.0125243	0.0692115	0.0115206	0.00963059	0.00961775	0.00193837	0.0118019	0.0264891	0.29958	0.0969405	0.0123178	1.76408	0.0293976	0.577236	0.00710834	0.0282358
PKD1L2	-2.34331	4.99e-07	4.01e-05	0.025274	0.0160688	0.00195155	0.0203277	0.0281576	0.0261845	0.044189	0.0106459	0.0343129	0.114351	0.276495	0.106275	0.0528452	0.048456	0.217487	0.0739803	0.0670196	0.0941117
EVA1A	3.73441	5.02e-07	4.02e-05	0.135402	1.16418	1.42269	0.841259	0.204148	0.275236	1.55229	0.798897	1.82292	0.0728918	0.0452518	0.236253	0.0348179	0.116503	0.084995	0.0001	0.0132422	0.0133141
C7	-3.39746	5.06e-07	4.04e-05	1.7693	1.41229	0.45036	10.1256	0.432192	1.67025	0.0821657	0.47318	1.87953	8.25364	88.1077	7.4293	3.35631	14.4493	9.64033	49.0483	5.89347	6.60456
RNF183	3.35063	5.09e-07	4.05e-05	0.0795546	1.39654	0.628868	0.87678	2.02106	0.417788	0.28951	0.447602	0.252863	0.132308	0.037076	0.105284	0.0977484	0.0001	0.0958816	0.0558151	0.0784856	0.0257306
CNGB1	-4.42621	5.16e-07	4.1e-05	0.0001	0.0001	0.00272697	0.0153794	0.0001	0.0001	0.00580873	0.0001	0.0189249	0.0761728	0.315032	0.0749294	0.0316184	0.0417409	0.074656	0.235864	0.0187047	0.063059
COL7A1	2.61062	5.17e-07	4.1e-05	2.27954	7.22191	0.542293	6.94079	1.20993	1.9517	14.0988	4.95426	3.17262	0.611272	0.475962	0.560236	0.600024	1.4984	1.01687	0.41428	0.787274	0.973178
PDZD4	-3.23479	5.37e-07	4.21e-05	0.104501	0.208998	0.0268984	0.768632	0.047116	0.197186	0.0580053	0.0999063	0.188682	0.726808	5.38834	0.680893	0.253676	1.88096	0.605729	5.64557	0.228304	0.592634
TEF	-1.47755	5.38e-07	4.21e-05	1.46077	1.03089	0.864873	3.433	1.26417	2.43584	1.67252	1.10879	3.70653	4.81327	7.86703	4.2833	5.12363	5.88484	4.08203	5.60597	4.62313	4.9947
GPT2	2.23072	5.39e-07	4.21e-05	1.02842	1.75208	5.27521	1.87922	8.23928	1.05963	1.09718	1.71547	2.03669	0.623239	0.295516	0.587128	0.62389	0.370972	1.02775	0.343838	0.596095	0.662562
ULBP2	5.31437	5.57e-07	4.32e-05	1.15573	0.98054	1.85259	0.564928	0.266117	0.09535	4.72182	0.57431	0.048834	0.031636	0.126995	0.0001	0.027356	0.04203	0.0001	0.029436	0.0001	0.0001
AKR1C4	5.59416	5.63e-07	4.36e-05	0.728327	0.0755145	0.0555693	0.190912	0.0115137	0.0229468	8.16643	0.115082	0.11918	0.0402628	0.0101743	0.0137758	0.014406	0.0001	0.00914815	0.0298506	0.0295647	0.0490756
CCN5	-3.14382	5.65e-07	4.37e-05	0.0243209	0.110695	0.0962919	0.120061	0.0001	0.0665376	0.0739197	0.0001	0.127671	0.59143	0.52266	0.743347	0.606287	0.162747	1.50935	0.278506	0.326065	0.73689
CLU	-2.41971	5.72e-07	4.4e-05	1.44824	1.65276	0.168934	5.41068	1.00223	2.17617	1.39802	1.27516	1.84732	4.54642	17.2661	5.83765	3.4627	28.8982	3.40786	17.2329	3.28777	3.70127
UST	-2.37746	5.74e-07	4.41e-05	0.329669	0.237848	0.0771419	0.797026	0.253569	0.641292	0.33733	0.462237	0.518121	1.13165	4.24828	1.27556	0.506595	5.74542	0.689991	3.73525	0.824042	0.831382
MAPK15	2.83165	5.76e-07	4.41e-05	0.257773	1.34614	0.50407	1.15811	0.452309	0.792169	0.232081	4.6042	0.983022	0.160763	0.15624	0.10133	0.176552	0.0483955	0.146538	0.11029	0.1908	0.360148
SLC51B	-2.64123	6.3e-07	4.76e-05	0.613233	0.458554	1.4362	0.411466	1.42553	2.76008	1.44164	0.796098	3.00371	9.04009	1.38508	13.8032	12.3707	1.10797	12.7718	0.993111	13.3764	12.1771
GALNT16	-2.56487	6.71e-07	5.05e-05	0.0172942	0.138626	0.045526	0.158346	0.0269599	0.0662149	0.213912	0.065303	0.0817945	0.297053	1.46298	0.219387	0.253021	0.762293	0.283534	1.20462	0.128277	0.205139
SLC7A11	2.94266	6.81e-07	5.1e-05	3.2135	1.04278	5.79179	1.40067	4.9439	1.17942	0.640739	1.99041	0.935905	0.733125	0.0211046	0.379673	0.293372	0.171184	0.189445	0.0100884	0.580844	0.370692
MAP6	-3.27661	6.83e-07	5.11e-05	0.0844376	0.10373	0.0937906	0.477335	0.040549	0.0815117	0.110453	0.049761	0.117068	0.314953	3.38407	0.205612	0.128534	2.55104	0.185932	4.04247	0.170147	0.245278
ADAMTSL3	-3.16243	7.03e-07	5.24e-05	0.208794	0.268719	0.109832	2.36957	0.285198	0.405494	0.193568	0.340628	0.497866	1.44016	14.3423	1.1486	0.856507	7.54682	0.919144	14.029	0.657604	0.958632
IQCN	-2.45882	7.05e-07	5.24e-05	0.325206	0.077645	0.0458228	0.435073	0.203943	0.347254	0.227944	0.0991121	0.264319	0.425472	4.66032	0.656216	0.57376	0.324142	0.935889	2.53333	0.639818	0.391065
TH	7.05607	7.11e-07	5.27e-05	0.0001	0.0001	0.0739487	0.0913273	0.181553	0.102838	0.249202	0.777408	0.151158	0.0001	0.0114311	0.0001	0.0001	0.0001	0.0001	0.0001	0.0001	0.0001
PTH1R	-2.42045	7.3e-07	5.39e-05	0.0798845	0.0505301	0.0411344	0.163618	0.11362	0.170602	0.10112	0.0337657	0.248678	0.369901	0.904768	0.524528	0.0813893	1.24352	0.469763	1.10322	0.288516	0.383594
IGFBP6	-2.05395	7.35e-07	5.41e-05	0.600782	1.41832	0.357854	2.72641	0.567334	1.10484	2.45844	2.22923	1.49612	6.80066	15.3996	6.52235	4.51665	3.69816	4.51537	5.0786	1.89232	5.38881
IDO1	3.41258	7.45e-07	5.48e-05	2.22496	1.66673	0.201262	1.59249	18.4229	2.44589	1.66006	0.755064	0.541363	0.364174	0.0867616	0.668179	0.243827	0.10157	0.417991	0.0774664	0.296085	0.515288
HTR4	-2.52697	7.47e-07	5.48e-05	0.138442	0.0383849	0.100114	0.182444	0.165233	0.392283	0.0297233	0.0713292	0.499584	0.726139	2.01236	1.14038	0.813818	0.139207	2.38787	0.540159	0.63869	0.924224
PLAUR	2.11256	7.72e-07	5.62e-05	4.6937	12.1886	8.05256	12.4935	32.7883	9.81236	10.0351	8.5908	3.70117	5.34481	3.27566	2.32569	2.65035	2.15072	1.93424	1.91819	2.6669	1.40193
IGF2;INS;INS-IGF2	5.00143	7.74e-07	5.62e-05	1.90771	2.04062	108.824	3.85915	1.00709	1.09286	201.676	2.44213	266.078	1.71567	4.87364	0.858486	1.16309	1.81901	1.35886	3.89914	1.12123	1.5766
NTN1	-2.25787	7.92e-07	5.72e-05	0.269535	0.512855	0.250827	2.51464	0.406856	1.12258	0.32984	0.95043	0.896086	2.40302	9.64689	2.47731	1.74456	4.74871	1.8935	8.64194	1.31467	1.82249
SHISA2	2.74929	7.99e-07	5.75e-05	0.60881	1.25028	0.419954	2.74321	0.410946	0.560172	0.960476	0.440208	0.657821	0.215066	0.163349	0.272073	0.076617	0.151655	0.062971	0.121129	0.038129	0.096519
PKNOX2	-2.38892	8.15e-07	5.85e-05	0.0495844	0.028721	0.0381246	0.200243	0.0613821	0.241349	0.016283	0.0999991	0.153781	0.41905	0.991681	0.233945	0.329878	0.541345	0.573306	1.07378	0.239607	0.256146
PTCHD1	-4.1522	8.63e-07	6.17e-05	0.0383413	0.028843	0.0306215	0.651253	0.0264618	0.0609467	0.0182989	0.0329589	0.0720178	0.172968	6.05302	0.437441	0.152197	1.00519	0.246605	8.64607	0.119536	0.231365
NOVA1	-2.48854	8.67e-07	6.17e-05	0.136549	0.0700285	0.0261103	0.635351	0.0800007	0.191753	0.0953611	0.0856318	0.175774	0.526542	2.92319	0.78983	0.486279	1.53421	0.317026	1.01892	0.43048	0.372332
ANPEP	-3.64172	8.98e-07	6.37e-05	1.50131	1.47699	0.919251	2.314	1.67678	8.39293	6.89308	2.06015	5.44403	64.0022	0.939904	32.5452	47.5822	0.694122	163.066	0.373925	16.2372	57.4725
SAPCD2	2.60859	9.05e-07	6.4e-05	2.61871	16.2142	5.83259	3.97272	11.154	7.44999	7.39945	3.41596	9.3693	2.68481	0.203187	1.85368	1.86712	0.334379	1.04204	0.0768034	0.531281	2.462
KIF1A	-3.36194	9.31e-07	6.56e-05	0.0046489	0.0312675	0.00258402	0.266546	0.0104046	0.0285877	0.0343598	0.0128969	0.0466741	0.258794	1.61598	0.205792	0.180975	0.463533	0.187957	1.28569	0.146884	0.157274
PCDH9	-2.70871	9.41e-07	6.61e-05	0.067009	0.0781816	0.0209367	0.302421	0.0617801	0.0729593	0.0579774	0.0916046	0.167885	0.279253	1.93171	0.393978	0.135052	1.59697	0.0436672	1.13549	0.166282	0.3369
SIGLEC1	-1.64329	9.91e-07	6.85e-05	0.895692	0.366108	0.526225	1.86313	0.607501	2.28501	0.62677	0.300526	1.04461	4.3254	1.91405	3.23105	2.41179	3.64853	3.73106	1.92723	1.87904	3.53247
SLCO1A2	6.76251	1.02e-06	6.99e-05	0.625732	0.104773	0.011715	0.0370286	0.0407223	0.0230653	0.00734925	0.0001	0.0136616	0.0001	0.0001	0.0001	0.0001	0.0001	0.00390835	0.00335087	0.0001	0.0001
CGREF1	2.28365	1.02e-06	7e-05	0.414735	1.91916	0.886185	1.43933	0.348095	1.27686	1.44877	2.77132	1.90812	0.306847	0.206772	0.146948	0.289436	0.27303	0.250232	0.231247	0.525057	0.319692
CENPI	1.85147	1.02e-06	7e-05	3.0351	2.78314	4.29388	1.43727	2.04271	2.08388	3.7828	2.41075	1.52586	0.934341	0.309259	0.803767	1.02877	0.494891	1.01918	0.229121	0.805706	0.858076
PHLPP2	-1.51845	1.05e-06	7.17e-05	2.70633	1.83204	1.75427	2.01982	1.73246	2.14564	2.08903	2.54598	2.81209	7.90942	2.08622	6.58229	9.93082	1.80961	9.74646	1.67333	8.20159	8.31897
MYLK	-2.8736	1.06e-06	7.21e-05	0.871098	1.72579	1.19035	8.32285	1.07328	1.58492	1.86582	1.10244	2.20482	4.26846	33.2847	3.56708	4.15345	52.3472	2.17692	39.7982	3.44133	3.11134
KLF9	-1.87342	1.06e-06	7.21e-05	1.36257	0.968215	1.40638	2.49671	1.35778	3.01124	1.33146	1.50444	2.67984	3.13565	6.43524	4.30594	2.30621	6.53526	3.97768	24.882	3.56998	3.91065
LDB3	-4.09883	1.07e-06	7.23e-05	0.0669921	0.0699297	0.032103	0.752395	0.0457886	0.107026	0.0672107	0.0922385	0.0794912	0.0579109	6.94997	0.227945	0.117148	7.20905	0.202068	7.36938	0.145471	0.221656
PRSS22	3.44943	1.08e-06	7.3e-05	0.580626	0.907826	2.67747	4.36646	9.59303	1.82653	2.62471	4.47462	2.08868	0.945404	0.0156081	0.0495554	0.618259	0.0350041	0.120571	0.0174422	0.771073	0.0945929
ITGA2	2.22034	1.09e-06	7.31e-05	4.20292	10.0024	13.1556	3.68917	14.6122	2.29093	4.16995	3.7455	5.61926	1.57367	0.323729	2.90461	1.35611	1.26997	2.08631	0.394034	1.57422	1.71208
FABP4	-3.09003	1.11e-06	7.45e-05	0.337144	0.0830501	0.0953863	0.674885	0.114585	0.289014	0.0001	0.0636133	0.486214	1.19287	7.47885	2.45831	0.499472	1.14212	1.08542	0.734397	0.694765	2.97016
TMPRSS13	2.94758	1.11e-06	7.45e-05	0.0414802	0.451788	0.21114	1.1548	1.02452	0.288535	1.0689	1.63851	1.12177	0.101011	0.0507873	0.239204	0.200267	0.0309109	0.0670061	0.0219581	0.0908941	0.105524
MAGEA12;CSAG3;MAGEA2B	13.0642	1.16e-06	7.7e-05	0.0001	0.0001	0.0001	0.0001	0.0001	1.58561	6.00957	0.107247	0.00559889	0.0001	0.0001	0.0001	0.0001	0.0001	0.0001	0.0001	0.0001	0.0001
EPHX4	4.33178	1.17e-06	7.7e-05	0.101955	0.233827	4.20083	1.21925	0.391232	1.12422	0.489675	1.60593	0.587465	0.0366531	0.192101	0.0903321	0.0161734	0.105079	0.0199393	0.0338558	0.0001	0.0001
CDCA3	1.96733	1.18e-06	7.76e-05	1.93553	2.1843	1.82644	1.48211	2.1448	1.18968	2.09116	0.930695	2.25032	0.53584	0.152631	0.735058	0.581245	0.414079	0.534257	0.135952	0.317544	0.693975
LRRC8E	3.03855	1.18e-06	7.76e-05	0.713701	2.32403	0.772573	2.47535	0.781917	0.49206	0.750441	1.53435	0.999151	0.098221	0.0262371	0.47662	0.321166	0.0324216	0.0371573	0.0153464	0.0551334	0.257404
ADAM33	-2.98617	1.18e-06	7.76e-05	0.195269	0.451853	0.221389	2.05124	0.268402	0.657406	0.987401	0.808135	0.585816	1.08364	16.1617	1.19411	0.834111	6.42766	1.16703	20.4591	0.839026	1.17369
CD36	-1.71167	1.21e-06	7.93e-05	0.580564	0.152231	0.389684	0.58942	0.577579	1.30331	0.665563	0.30461	0.597481	2.14684	2.8966	4.07587	0.883743	1.46523	1.374	1.26852	0.979957	1.81172
PNMA8B	-2.14082	1.22e-06	7.95e-05	0.085948	0.133057	0.0403074	0.194375	0.0879204	0.129952	0.203325	0.0478723	0.105789	0.389654	1.31539	0.209334	0.311653	0.709835	0.366237	0.806296	0.173497	0.254113
TMEM35A	-3.71627	1.22e-06	7.97e-05	0.155327	0.512617	0.0805029	2.11142	0.115503	0.246762	0.227082	0.173582	0.315784	0.742628	19.051	1.28576	0.615839	9.17613	0.432165	19.3667	0.388514	0.707881
SETBP1	-1.80462	1.24e-06	8.06e-05	1.26702	0.394422	0.245689	1.3258	0.575993	1.08123	0.493947	0.534212	0.876263	1.0465	4.75712	1.98989	1.18349	4.68862	1.61054	5.72935	1.356	1.37441
FAM189A2	-3.22332	1.29e-06	8.34e-05	0.353415	0.0431023	0.0121411	0.117779	0.0753756	0.150857	0.0236067	0.0434143	0.146748	0.134352	1.02296	0.205695	0.165474	0.916937	0.141675	5.91808	0.349902	0.170834
PID1	-1.82371	1.37e-06	8.76e-05	0.181106	0.328346	0.180893	0.945193	0.926128	0.511322	0.924941	1.6384	0.496937	3.16342	1.21891	2.5787	5.02854	1.1185	1.85673	2.17679	2.17609	2.3935
CTNNA3	-5.27374	1.38e-06	8.83e-05	0.00431306	0.0233895	0.0182538	0.212915	0.00300867	0.0297439	0.0001	0.0001	0.0325494	0.0708704	2.28364	0.160189	0.040936	6.72802	0.12419	2.9685	0.0657719	0.106538
EPHA7	-3.29903	1.4e-06	8.9e-05	0.366202	0.114826	0.0912213	0.758646	0.140804	0.234759	0.0789959	0.0886282	0.192836	0.268027	5.32561	1.00895	0.237377	3.21507	0.243675	9.72224	0.107464	0.21529
ADGRB3	-2.95462	1.4e-06	8.91e-05	0.0991103	0.102444	0.0201221	0.911151	0.0573096	0.156862	0.0486913	0.0582276	0.111894	0.57374	4.22212	0.980435	0.382098	1.77282	0.653705	2.82048	0.324633	0.40862
KRT75	11.305	1.42e-06	9e-05	0.0001	0.063643	0.782954	1.15324	0.0001	0.0001	0.0001	0.240823	0.036014	0.0001	0.0001	0.0001	0.0001	0.0001	0.0001	0.0001	0.0001	0.0001
SLC25A4	-1.97119	1.46e-06	9.18e-05	0.869062	1.2129	1.98471	2.48011	1.43909	1.09197	1.54028	1.61962	1.92753	2.90707	14.4774	2.86912	2.6481	12.1561	2.212	13.7156	2.07811	2.47732
PCDH11Y	-2.8447	1.47e-06	9.23e-05	0.040736	0.00684895	0.00433596	0.0112182	0.0377079	0.10248	0.00363202	0.025746	0.106217	0.214344	0.167721	0.725662	0.254581	0.0802029	0.317782	0.0604993	0.295806	0.318073
UNC80	-3.3248	1.52e-06	9.49e-05	0.0174156	0.0001	0.00479615	0.0388423	0.00703452	0.00885917	0.00866269	0.00243944	0.00997678	0.0310527	0.416385	0.0504663	0.032368	0.0556584	0.0324908	0.303625	0.0207888	0.0403867
CXCL6	4.59434	1.52e-06	9.5e-05	4.21621	0.827067	0.164731	0.366653	0.525981	0.35081	4.79798	0.965207	0.116434	0.0726943	0.154925	0.0449375	0.0001	0.0001	0.0868183	0.0648986	0.0858908	0.0001
KIF21B	1.92532	1.56e-06	9.71e-05	1.25963	4.14029	6.04301	2.53323	5.20657	2.3879	2.87057	3.84202	2.97137	1.25462	0.290271	1.36761	1.32202	0.35455	1.31877	0.238802	1.05678	1.02535
EREG	3.85861	1.6e-06	9.85e-05	0.0574965	1.99215	1.31397	0.209007	2.64144	0.45418	5.0091	14.8455	2.61814	0.274202	0.171954	0.552552	0.0150842	0.4438	0.0249062	0.0905956	0.238478	0.197278
VSNL1	2.63734	1.6e-06	9.85e-05	0.127242	1.71948	3.79666	0.979466	0.576275	1.75457	0.758301	3.74285	0.806605	0.177988	0.0862011	0.436099	0.401328	0.0976528	0.50282	0.0590327	0.226549	0.304488
BMP3	-3.13788	1.6e-06	9.85e-05	0.340594	0.114093	0.011076	2.35984	0.56924	0.826312	0.097349	0.015152	2.74259	8.0894	8.05728	5.17669	9.28902	2.16342	5.7479	6.4197	7.41629	9.92753
KCNB1	-3.4085	1.62e-06	9.93e-05	0.0545473	0.0746942	0.109923	0.379206	0.0915723	0.0549073	0.0957269	0.0742583	0.0286126	0.180489	2.72178	0.173388	0.100752	1.66884	0.0385996	5.0051	0.140958	0.200382
VSTM2A	-3.68447	1.66e-06	0.000100681	0.0001	0.0001	0.00520988	0.0188097	0.0291932	0.126989	0.0142093	0.00746145	0.0866209	0.545478	0.247359	0.583413	0.223658	0.0177692	0.629959	0.11779	0.363258	0.983024
ETFDH	-1.34546	1.67e-06	0.000101064	2.26986	0.621391	2.02217	1.53854	2.19286	2.97373	1.18729	1.98241	3.22851	5.41125	4.40328	6.81253	5.23271	3.02363	5.70141	3.47732	5.47431	6.24598
RIMKLA	-1.95294	1.67e-06	0.000101064	0.365437	0.248862	1.5087	0.52158	0.43111	0.847217	0.254645	0.170396	1.37587	3.60636	1.1095	1.84594	4.65621	2.72785	1.51144	0.976497	3.04705	2.67961
CDC25B	2.16501	1.71e-06	0.000102811	1.70319	5.68921	14.2544	5.56413	8.76063	4.78034	16.9675	19.5912	4.07279	1.05492	2.0593	2.10402	2.22677	1.94992	2.63368	2.61375	1.55426	1.95032
CEP72	1.69386	1.73e-06	0.000103731	1.80305	4.30012	4.07757	1.39556	1.46758	2.96802	3.15407	2.97301	1.36601	1.12317	0.792573	0.585334	0.920897	0.475054	0.945801	0.812206	0.752841	0.857499
NT5DC4	3.38356	1.79e-06	0.000106567	0.388665	0.476004	3.76382	0.372973	0.37404	0.0980307	0.283486	0.147618	0.094379	0.0917677	0.00767313	0.0677471	0.100318	0.0531489	0.0808413	0.00203329	0.0706168	0.100668
ACACB	-1.74278	1.79e-06	0.000106567	2.1028	1.2438	1.51967	3.71552	1.08488	1.36241	2.26128	0.914178	2.80843	3.35131	14.5614	2.35667	3.82961	6.03601	4.08384	15.1091	3.32224	4.28873
MMP3	4.59073	1.8e-06	0.000106879	25.2424	34.7638	0.501238	7.6938	3.72178	0.823303	92.0644	54.4092	5.09911	0.413663	0.810191	0.280582	0.152984	6.10478	0.373617	0.646895	0.215405	0.311222
UCHL1	-2.70963	1.81e-06	0.000107023	0.377177	0.744234	0.166119	1.89424	0.0934012	0.30965	0.289747	0.101484	0.437774	1.25961	8.20909	2.4833	1.06167	5.32362	1.41529	7.33659	0.491091	1.29301
PRKG2	-2.97282	1.83e-06	0.000108158	0.180858	0.0001	0.0890788	0.0920874	0.18392	0.116007	0.0410841	0.0345212	0.234225	1.2557	0.475029	0.442904	1.93826	0.117484	0.273254	0.174706	1.96642	0.986178
SOCS2	-1.87335	1.84e-06	0.000108597	0.141673	0.44249	0.402605	0.605688	0.538849	0.426739	0.630866	0.434775	0.412545	0.906907	2.06644	1.44596	0.719576	1.48191	0.769157	5.45117	1.09755	0.849417
MPPED2	-3.33477	1.86e-06	0.000109364	0.0490418	0.042576	0.0302204	0.251806	0.0393966	0.0393223	0.0449216	0.0486395	0.0341297	0.159985	1.97381	0.155195	0.0438071	1.58071	0.0880427	1.73933	0.0525966	0.0589155
HBB;HBD	-1.73766	1.88e-06	0.000110489	3.79561	3.91493	1.97729	2.06359	3.89727	4.25884	3.39463	2.06371	0.426067	5.56933	19.6158	14.1318	6.17503	4.94681	7.35079	15.5141	4.4844	8.22661
DLG2	-2.3067	1.93e-06	0.000112815	0.115915	0.111272	0.0256583	0.220862	0.0551442	0.097489	0.0914748	0.0640134	0.103668	0.149176	1.35693	0.277136	0.13669	0.77205	0.13998	1.15765	0.158485	0.232898
GNG4	2.67195	1.97e-06	0.000114812	0.334393	4.42592	5.35387	3.14897	2.81344	0.138011	1.99605	1.14419	3.8362	0.507288	0.70765	0.297042	0.281038	0.298068	0.347793	0.495742	0.361892	0.342495
OR51E2;OR51C1P	-3.64728	2e-06	0.000115986	0.0794505	0.121714	0.325299	0.464504	0.178916	0.111073	0.0688591	0.165096	0.17607	1.71609	0.48623	0.265197	0.153395	11.5256	0.0967831	6.51564	0.351282	0.0773421
MFAP5	-2.281	2.01e-06	0.000116022	0.183736	0.672446	0.129546	2.03967	0.377818	0.514723	0.226674	0.305049	1.28708	3.00715	9.0917	2.07117	1.95309	0.987803	1.44644	2.98432	2.09887	4.24079
LIMS2	-3.03136	2.01e-06	0.000116022	0.462988	1.17409	0.599037	4.2909	0.681845	1.22982	1.10941	0.814028	1.05449	1.52452	22.2407	2.12341	0.947196	24.5557	1.79715	37.5805	1.07595	1.49498
SLC17A7	-3.426	2.07e-06	0.000118619	0.0001	0.0137627	0.00563358	0.00852398	0.0001	0.0103699	0.0391573	0.0156904	0.0001	0.147483	0.231314	0.191002	0.0713226	0.0362438	0.175154	0.0343067	0.0587574	0.0586915
SOX14	7.17652	2.08e-06	0.000119111	0.0001	0.471068	1.10267	1.02409	0.033979	0.418825	0.020629	0.0001	0.017304	0.020552	0.0001	0.0001	0.0001	0.0001	0.0001	0.0001	0.0001	0.0001
PDE3A	-1.80369	2.11e-06	0.00011979	1.6126	1.5129	0.694854	3.52026	4.24356	1.53207	0.829731	0.960168	7.0194	6.13962	11.4483	6.09411	4.70075	13.3327	5.46844	9.77326	7.82512	11.7623
SGO2	2.06339	2.11e-06	0.00011979	1.16006	1.24555	2.28085	0.90165	1.88935	0.78122	0.875357	1.22568	1.53913	0.267609	0.179531	0.47773	0.275694	0.350836	0.228254	0.0878866	0.255481	0.723822
SLC7A14	-3.52938	2.11e-06	0.00011979	0.0190405	0.015636	0.00951784	0.189319	0.0133059	0.012363	0.00403919	0.00295428	0.0148129	0.111054	1.43426	0.206283	0.0366454	0.280645	0.136724	0.876193	0.05842	0.104212
SHH	2.81453	2.11e-06	0.00011979	2.2242	2.57106	3.54745	1.4192	4.81448	1.17813	2.39761	2.94404	2.36239	0.363314	0.0353885	0.875323	0.658697	0.0314821	0.636694	0.0137119	0.509441	0.210545
MYOM1	-3.14313	2.11e-06	0.00011979	0.957186	0.198608	0.130864	2.04627	0.148724	0.442143	0.202416	0.302622	0.101771	0.912096	11.9776	1.14022	0.736219	9.91618	0.729953	13.3324	0.607871	0.672483
NPY2R	-4.06576	2.13e-06	0.000120744	0.0001	0.0001	0.0001	0.0001	0.0173354	0.043368	0.0001	0.0001	0.0214681	0.0816459	0.269593	0.195707	0.130544	0.0305551	0.286298	0.181017	0.0902409	0.120507
DNER	-3.8705	2.14e-06	0.000121004	0.0001	0.0104809	0.0250612	0.261185	0.035171	0.0331573	0.0001	0.0236447	0.0789756	0.164392	1.80652	0.335894	0.147061	0.652855	0.38311	2.98206	0.115846	0.255571
SST	-5.16914	2.15e-06	0.000121287	0.0001	0.0001	0.0001	0.0001	0.371423	0.071595	0.0001	0.386752	0.694604	12.0047	0.244288	2.13566	12.1365	0.289901	4.92577	0.368238	17.2471	5.51359
OR13H1	12.677	2.16e-06	0.00012149	2.90688	0.038124	0.0001	0.0001	0.0001	2.189	0.717578	0.041923	0.0001	0.0001	0.0001	0.0001	0.0001	0.0001	0.0001	0.0001	0.0001	0.0001
UBE2QL1	-3.40622	2.17e-06	0.000121518	0.035533	0.081859	0.01717	0.352633	0.103737	0.051395	0.041542	0.00797	0.063222	0.18889	2.66209	0.245984	0.178255	1.68231	0.105356	2.69118	0.072468	0.17836
NDN	-2.19742	2.2e-06	0.000123206	2.88763	2.44854	0.559168	4.84131	1.64528	0.215181	2.45386	1.63395	0.206088	7.46759	13.9664	6.69554	4.20423	15.8249	4.20414	13.9015	6.3183	4.88937
STAB2	-1.96523	2.22e-06	0.000124115	0.0903596	0.133282	0.100953	0.280783	0.0755754	0.312742	0.146827	0.12068	0.154623	0.317638	1.54339	0.316143	0.453992	0.333977	0.244988	1.63691	0.304981	0.376423
MTBP	2.06914	2.25e-06	0.000125299	5.2354	1.46873	1.09461	1.03138	0.913011	0.780212	0.791013	1.12578	0.857657	0.29005	0.33255	0.533804	0.289575	0.266779	0.400177	0.257681	0.343648	0.454615
DKC1	1.52556	2.25e-06	0.000125415	8.49309	7.13403	12.6759	5.49047	6.70838	5.03029	11.4304	10.9706	7.21434	3.44104	2.37245	3.24877	3.3147	1.91638	2.73606	2.24089	3.85882	2.97306
TMEM220	-1.69648	2.28e-06	0.000126359	1.10719	0.189014	0.293246	0.712387	0.255735	0.753944	0.256148	0.617956	1.12115	0.843009	1.54529	1.93151	2.15022	1.27019	1.5232	1.46696	3.89643	2.57291
CAMK2B	-2.96682	2.29e-06	0.00012659	0.0001	0.0231294	0.00825553	0.0514584	0.00535663	0.0172219	0.0279692	0.0152544	0.00476392	0.0859384	0.30167	0.032982	0.0316028	0.0915906	0.244301	0.231014	0.103279	0.0777762
PLP1	-3.50766	2.31e-06	0.000127143	0.03435	0.00748966	0.0124298	0.334267	0.0379514	0.143767	0.00596002	0.0001	0.0744596	0.336524	2.02575	0.635931	0.178391	0.955743	0.510983	2.18071	0.171704	0.406152
NDRG2	-1.39566	2.31e-06	0.000127143	1.39742	1.79065	1.25808	3.25522	2.97677	2.92832	2.93302	2.98744	4.21303	5.81985	4.87457	7.28482	8.77262	1.95431	12.1718	6.86313	5.12037	9.6004
DAAM2	-1.69704	2.33e-06	0.000127885	0.387913	0.47162	0.26674	1.19197	0.398241	0.975321	0.725968	0.626254	0.5655	0.956495	3.26656	1.08416	0.861366	4.28848	1.54751	3.8973	0.989751	1.29641
ROBO2	2.24897	2.36e-06	0.000129226	0.604338	0.243658	0.105548	0.504124	0.191599	1.04746	0.648585	0.385332	0.309157	0.0831628	0.150477	0.126743	0.0934132	0.072873	0.0647644	0.096231	0.0895283	0.0726769
NLGN4X	-1.75828	2.38e-06	0.00013004	0.325374	0.0905066	0.109797	0.246375	0.239605	0.273247	0.290835	0.46825	0.221356	0.696364	1.40784	0.654122	0.523126	1.49111	0.546645	1.42741	0.484833	0.432085
SCN11A	-2.48713	2.4e-06	0.000130757	0.0811095	0.00535044	0.00438031	0.0797501	0.0110837	0.0868252	0.0330206	0.0358011	0.0647547	0.118022	0.548623	0.225239	0.140558	0.208217	0.220463	0.537791	0.0824478	0.172922
EEF1A2	-3.05519	2.47e-06	0.000133572	0.0200931	0.0319177	0.0495009	0.198376	0.0783465	0.0272614	0.0389454	0.0391985	0.00814695	0.0701816	1.16333	0.128576	0.0973403	1.24061	0.15957	0.978397	0.113743	0.135961
PGR	-2.95016	2.47e-06	0.000133572	0.203352	0.102834	0.0382827	0.526363	0.0909747	0.164401	0.115441	0.0897583	0.103066	0.179906	3.10421	0.593734	0.144927	4.13384	0.144936	2.42382	0.10993	0.250834
KCNN3	-2.64401	2.49e-06	0.000134392	1.39957	0.265807	0.29006	1.04451	0.423693	0.623441	0.349814	0.585366	0.32859	0.710555	8.67506	1.43076	0.610722	12.7039	0.904846	7.10042	0.329649	0.73052
MACC1	2.66179	2.5e-06	0.000134588	4.72813	2.28508	3.25233	3.93556	4.58554	2.19689	7.50823	2.55044	2.08494	0.545396	0.0309936	1.49522	0.624966	0.0601447	0.896857	0.0363291	0.85037	0.694592
GINS1	2.16698	2.51e-06	0.000134881	2.85718	12.8528	4.94493	3.39665	4.33748	4.39953	7.00668	5.55589	1.92597	1.98216	0.237907	1.80242	1.66781	0.390133	1.75736	0.221194	1.34869	1.11983
KIAA1549	1.79404	2.53e-06	0.000135211	0.879695	3.12265	3.47851	5.30749	1.81203	1.74987	2.33488	1.91765	1.52312	0.842383	0.671215	0.541505	0.64438	0.671445	0.639171	0.888172	0.6982	0.783823
FAM129A	-2.94698	2.53e-06	0.000135211	3.42549	1.8084	0.987747	10.7793	2.05436	2.42074	1.92524	2.56373	2.11598	4.16733	61.478	4.15397	3.09597	43.5609	3.51382	90.0528	2.54444	3.97359
NACAD	-2.6573	2.57e-06	0.000136902	0.0759134	0.213133	0.0368083	0.608183	0.0599818	0.162323	0.151026	0.160717	0.117431	0.320457	3.08593	0.339718	0.343335	2.07192	0.453464	2.72324	0.308707	0.355504
DSCC1	1.93178	2.58e-06	0.000137211	5.24998	3.16538	2.47805	1.35895	2.3637	1.5676	2.72542	2.72752	1.68132	0.801663	0.812022	0.757929	0.54389	0.576798	0.823417	0.676097	0.576584	0.543379
PRIMA1	-3.77409	2.59e-06	0.000137211	0.0128609	0.0163	0.0133374	1.27212	0.0675076	0.192101	0.0195514	0.0185738	0.223388	0.782035	6.19839	0.967563	0.649727	6.82007	0.986668	7.53197	0.351219	0.82695
CCDC80	-2.09977	2.6e-06	0.000137648	0.590303	1.60842	0.280771	5.58315	0.742361	1.3236	1.71162	2.07098	1.1385	4.07105	11.8484	6.17126	3.22319	21.8004	4.27972	6.26703	2.6094	4.23863
NEBL	2.34615	2.61e-06	0.000137706	0.741812	5.25749	7.40437	3.83627	3.39697	3.46904	4.35965	2.85115	2.31919	1.40914	0.153005	0.85614	1.22708	0.0727076	0.421364	0.118798	1.21421	1.14273
MUSK	-2.11019	2.62e-06	0.00013797	0.144085	0.0116772	0.161464	0.198799	0.137108	0.443577	0.143247	0.321156	0.400745	1.30827	1.11495	1.26155	0.795913	0.203182	1.06607	0.540718	1.01108	1.16854
ARRDC4	-1.57904	2.64e-06	0.000138366	2.46753	0.812141	0.705494	2.96289	0.71649	1.29575	0.939639	1.74819	1.98527	3.14204	10.3266	4.37898	2.71562	6.02533	2.24552	6.28998	3.23109	2.37742
CXCL8	4.0515	2.64e-06	0.000138366	22.0847	39.5235	1.6821	45.0001	13.4006	2.70516	11.3374	7.78162	7.76745	0.283404	5.43612	0.384652	0.0943131	1.47729	0.173547	0.993726	0.22176	0.0587519
PDX1	4.12491	2.67e-06	0.000139564	3.24217	2.81062	1.29199	0.475669	0.424123	0.942509	0.488469	0.851975	0.737844	0.415989	0.0001	0.0318143	0.0622503	0.0001	0.024743	0.0001	0.0504126	0.0601814
RHPN1	2.12299	2.69e-06	0.000139957	0.448931	2.26828	1.48171	2.06838	2.27844	1.28894	1.4702	6.18554	1.76859	0.59434	0.277506	0.494803	0.606243	0.187477	0.605107	0.213228	0.797405	0.645183
IQGAP3	2.41961	2.71e-06	0.00014125	4.12664	23.7185	15.6603	10.8335	15.7971	9.14002	12.5348	6.35917	6.75499	3.72529	0.120072	2.60169	2.97454	1.52695	3.593	0.12037	2.24616	2.7031
SMOX	2.10021	2.75e-06	0.000142696	0.987528	3.7797	4.38665	2.9356	3.31215	2.04398	5.50077	3.49654	2.02717	0.537055	0.935418	0.521046	0.655857	1.35355	0.586269	0.772681	0.683756	0.594281
EPHA2	2.16202	2.77e-06	0.000143832	0.873624	3.10863	4.89822	3.08735	8.23851	4.58419	5.81816	10.0053	2.02249	3.07607	0.691453	1.24141	0.981719	0.485541	1.3309	0.305157	0.91532	0.499241
DCHS2	-2.78321	2.83e-06	0.000145995	0.0645222	0.0535965	0.00811109	0.577192	0.0379138	0.0627226	0.0352368	0.0381835	0.0895565	0.474912	1.8512	0.399206	0.292105	0.64112	0.211617	2.17805	0.307677	0.301018
CLDN2	4.37347	2.86e-06	0.000147299	1.84524	0.00325002	9.71393	1.77542	8.98948	6.58022	1.32235	0.00975616	1.89185	0.0855184	0.27989	0.188458	0.1822	0.322073	0.0223383	0.379849	0.0363663	0.0534965
ATP11A	2.04863	2.87e-06	0.000147373	1.58767	3.80542	8.08506	2.90446	3.66588	2.47477	10.0398	3.58075	1.69234	1.21601	1.5325	0.775495	0.738814	1.33085	0.955225	1.11167	0.698804	0.786143
TMEM72	-3.10488	2.91e-06	0.000149294	0.0385385	0.034571	0.0762934	0.159608	0.198081	0.141315	0.0590491	0.113849	0.810244	3.30959	0.193185	0.89706	3.13915	0.0601434	1.20863	0.0998178	2.27092	2.8581
SCN9A	-2.43936	2.91e-06	0.000149339	0.0844018	0.273354	0.0475689	1.17999	0.401945	0.904263	0.0827203	0.0655803	1.70465	1.78805	3.74765	3.26353	1.78498	5.54095	1.816	2.7243	2.10589	2.96262
RNF43;SUPT4H1	2.35152	2.92e-06	0.000149689	3.24366	35.6651	39.5375	4.68377	15.959	12.8758	15.6385	18.057	14.319	3.86785	0.856272	5.28586	5.65503	0.830276	4.69651	0.486282	4.95226	4.71594
NEGR1	-2.38663	2.94e-06	0.000150525	0.854204	0.156575	0.176375	0.739693	0.32336	0.701415	0.299946	0.307295	0.508804	0.653749	7.47611	1.42718	0.255327	4.38366	0.692419	5.06807	0.366771	0.948003
NRXN1	-3.46938	2.96e-06	0.000150736	0.00104906	0.0738581	0.00239058	0.495171	0.0341218	0.0766639	0.00805367	0.00553491	0.0879364	0.58905	2.14224	0.643832	0.267207	1.40334	0.687586	2.2027	0.316287	0.440061
CBX7	-1.72715	3.01e-06	0.000153133	2.52665	1.07191	1.02776	4.23432	1.27943	2.93516	2.96798	2.75948	2.73996	4.43627	17.3623	4.56004	4.7718	9.42222	3.53895	19.6234	3.45615	4.15089
TMEM252	-3.51678	3.03e-06	0.00015396	0.070394	0.201123	0.080013	1.31936	0.635091	0.258423	0.251169	0.113653	0.255022	0.329584	12.5195	1.0609	0.275648	8.51738	0.462518	12.7933	0.175427	0.312705
HMCN2	-2.77843	3.03e-06	0.000154113	0.129373	0.307209	0.130686	2.88293	0.232038	0.861236	0.37733	0.383534	0.522603	1.48342	6.49694	0.846111	1.46045	11.3787	1.75764	14.4792	1.05971	1.01662
ARHGAP20	-1.74102	3.06e-06	0.000154694	0.114508	0.154989	0.116626	0.352973	0.176394	0.540616	0.226891	0.119657	0.25909	0.675901	1.18937	1.3081	0.622706	0.583315	1.1286	0.358748	0.486069	0.539029
PLIN4	-4.39351	3.08e-06	0.000155334	0.0374766	0.34097	0.137012	3.53468	0.342812	0.206717	0.0917595	0.106708	0.132045	0.558808	26.9943	1.39846	0.352037	45.6956	0.68059	26.7098	0.356793	0.872806
SHISA4	-3.24905	3.09e-06	0.000155386	0.0498316	0.0943898	0.0795634	0.228	0.0661439	0.130364	0.0949299	0.0729361	0.108423	0.0420011	2.69081	0.143884	0.105262	1.94607	0.148479	3.54087	0.0720249	0.100997
TOMM34	1.68705	3.12e-06	0.000156863	2.28349	6.83467	8.2565	3.35517	5.41638	3.69984	7.80239	7.35483	3.78503	1.84401	0.849346	2.03717	2.25389	1.21013	2.36951	0.880888	1.85074	1.85605
MPP2	-2.65864	3.13e-06	0.000156863	0.0794768	0.173057	0.0516462	0.795179	0.06365	0.18438	0.193959	0.032728	0.433439	0.642283	3.87526	0.358034	0.49804	1.89115	0.427859	3.66317	0.587645	0.732752
LRRC36	2.50467	3.13e-06	0.000156868	0.270819	0.308268	1.21681	0.401942	0.205278	0.14262	0.672608	0.242754	0.267616	0.111558	0.0599712	0.0509735	0.0360611	0.0335221	0.0318015	0.0820816	0.152537	0.0985123
ASB2	-2.64865	3.16e-06	0.000158168	0.55978	0.280402	0.0855591	2.08516	0.359702	0.397936	0.366463	0.371733	0.388235	0.719261	6.65633	1.25441	0.707202	10.7471	1.07302	8.15094	0.6048	0.782376
LGI4	-1.92546	3.17e-06	0.000158168	0.120793	0.225353	0.100614	0.778452	0.772755	0.351567	0.340226	0.364784	0.847535	0.964592	2.74869	0.963088	0.861778	2.11088	1.39742	2.78842	1.69824	1.28924
SOX10	-2.66154	3.18e-06	0.000158558	0.0709365	0.309524	0.0430531	0.98653	0.0881493	0.100293	0.123895	0.220804	0.112948	0.29629	3.86368	1.01461	0.751932	2.84273	1.0037	2.22509	0.24012	0.771181
ADD2	-2.80286	3.29e-06	0.000162873	0.0111725	0.122114	0.0159738	0.0531668	0.042136	0.0790344	0.0100355	0.0178015	0.0287233	0.0709553	0.912345	0.227955	0.0919424	0.511796	0.0656127	0.638325	0.0851538	0.0487386
PLN	-3.77202	3.34e-06	0.00016494	1.20491	1.3629	0.471316	7.14671	0.874524	1.57638	0.338369	0.785632	1.08028	1.42736	37.782	3.08894	0.584403	118.976	1.21814	36.8986	0.910493	1.86207
NEXMIF	-3.28336	3.39e-06	0.000166909	0.0301282	0.0001	0.00596758	0.350068	0.0329101	0.0671657	0.0210628	0.0395865	0.0972099	0.225734	1.38818	0.527536	0.103473	1.31582	0.290449	1.80471	0.215023	0.40113
ASXL3	-2.21936	3.42e-06	0.000167741	0.15295	0.0337828	0.0246549	0.139026	0.246999	0.109748	0.0721595	0.0703306	0.246087	0.18189	1.29248	0.26786	0.505861	0.486366	0.283344	1.29846	0.123999	0.662467
MYOCD	-3.14981	3.56e-06	0.000173707	0.211638	0.254419	0.193441	1.72166	0.325186	0.709552	0.220358	0.260121	0.323116	0.447667	10.739	0.943976	0.319914	12.3626	0.551057	11.3595	0.300517	0.425538
MATN2	-1.67907	3.65e-06	0.000177627	3.92177	0.552402	0.759008	5.27174	0.798431	3.2768	0.548512	1.45643	3.32359	7.69105	9.28594	6.7712	5.70794	7.12071	5.1131	9.35473	5.82134	6.88601
ZNF536	-1.76211	3.67e-06	0.000178177	0.29214	0.0286213	0.0626535	0.196145	0.12765	0.469523	0.116307	0.248925	0.405201	0.740082	0.930237	0.782681	0.667932	0.597037	0.683179	0.996071	0.531653	0.675797
CPED1	-2.32429	3.69e-06	0.000178654	2.11832	0.776017	0.911327	2.96582	1.36959	2.13954	1.35356	1.62795	1.4543	2.01647	19.7445	4.12869	1.0679	20.1974	2.13841	20.6308	1.16018	2.61854
CNR1	-2.96276	3.69e-06	0.000178654	0.106123	0.10369	0.00925942	0.686123	0.0776732	0.181125	0.126596	0.0973459	0.184046	0.138563	5.83038	0.834291	0.166973	1.81046	0.428391	2.51483	0.295832	0.235664
RP1	5.95563	3.72e-06	0.000179273	0.0235423	0.0214007	0.00943894	0.0330282	0.352221	0.0381174	0.00808941	0.0705258	0.364579	0.0001	0.0001	0.0001	0.0001	0.0113836	0.00275552	0.0001	0.0001	0.0001
REG3A	7.49336	3.78e-06	0.000181227	70.4852	0.0001	0.737869	0.070566	0.0757959	3.55384	76.1666	56.8292	1.65589	0.0512782	0.0001	0.0001	0.0001	0.0001	0.695421	0.270781	0.0343621	0.11085
ZIC5	11.4545	3.78e-06	0.000181227	0.0001	0.0001	0.0001	0.016129	0.0001	0.31303	0.915978	1.28008	0.0001	0.0001	0.0001	0.0001	0.0001	0.0001	0.0001	0.0001	0.0001	0.0001
KIF14	2.49841	3.79e-06	0.000181227	1.75956	2.80677	3.45749	1.36758	2.17402	0.99115	1.61455	1.7769	1.95855	0.275731	0.017054	0.77929	0.459296	0.217365	0.326517	0.0235603	0.254494	0.815657
NMUR2	10.8991	3.81e-06	0.000181831	0.725504	0.0001	0.0001	0.0001	0.0405477	0.901507	0.0176395	0.0001	0.0331494	0.0001	0.0001	0.0001	0.0001	0.0001	0.0001	0.0001	0.0001	0.0001
HS6ST2	2.91855	3.84e-06	0.000183092	0.473583	0.0637694	2.3413	1.77549	0.43688	1.76883	0.202009	3.38633	1.78613	0.142178	0.177183	0.368331	0.132777	0.264943	0.213942	0.0671507	0.167569	0.0840398
PRELP	-3.46586	3.92e-06	0.00018584	0.016799	0.631609	0.195877	4.60649	0.2515	0.514357	0.326196	0.489956	0.34623	1.99215	18.1999	2.04926	1.19604	25.4729	2.12019	28.2659	0.805664	1.42936
RSPO2	-3.67451	3.94e-06	0.000186085	0.0001	0.202231	0.0360796	0.444324	0.216631	0.124572	0.0257565	0.124038	0.263492	0.297626	6.36398	1.13872	0.524021	0.165372	0.462476	8.74246	0.190978	0.465416
ROR1	-2.02784	4.07e-06	0.00019016	0.697872	0.341749	0.463724	1.75918	0.235058	0.492745	0.368131	0.437782	0.719996	1.35329	5.31357	1.17879	0.938654	5.59529	0.631117	5.06179	1.14533	1.27703
AKAP6	-3.05271	4.1e-06	0.000191528	0.416697	0.201684	0.166837	1.03403	0.132082	0.168145	0.10795	0.0490026	0.244734	0.327341	6.18629	0.653364	0.241156	8.88123	0.250063	3.78373	0.179265	0.417302
AREG	2.88723	4.12e-06	0.000192292	0.664075	3.25288	0.843376	0.370953	5.17208	3.3683	8.42307	17.0783	1.15209	0.944295	0.138422	1.65192	0.47516	0.288765	0.614301	0.26672	0.512085	0.558804
MYBL2	2.56222	4.23e-06	0.000196201	7.28149	31.5193	22.5217	14.4444	16.7519	13.7456	25.9375	11.5039	15.7552	5.03885	0.113223	5.3026	4.33346	0.539456	5.20505	0.121611	3.4677	2.87706
GPAT3	-1.78527	4.28e-06	0.000198193	0.591398	0.35279	1.35415	0.438063	0.75932	1.92333	0.327608	0.55925	1.90038	4.28238	3.76081	3.66292	3.71369	0.989446	3.23552	1.34284	3.66564	3.63243
CTHRC1	2.6223	4.29e-06	0.000198244	2.52178	9.94893	1.9431	13.1085	1.61915	2.66925	5.29184	3.99212	3.9312	0.555415	0.694478	1.12447	0.372349	2.39668	0.555168	0.608957	0.474817	0.530249
CAMK2A	-1.67059	4.46e-06	0.000204726	0.0936118	0.18192	0.113201	0.239921	0.284142	0.255009	0.172158	0.0533974	0.230041	0.738415	0.596438	0.223187	0.568802	0.702821	0.775492	0.618223	0.41694	0.527698
WDR4	1.44145	4.55e-06	0.000208401	1.72685	2.95923	2.40169	2.87209	3.85185	2.64035	2.43822	3.0714	2.11289	1.63953	0.69014	0.762379	1.17948	0.591826	1.02912	0.731787	1.28431	0.9556
DLEU7	2.46247	4.56e-06	0.000208401	0.611209	3.38596	5.8543	3.47837	0.956286	1.70447	3.35133	1.30158	1.66552	0.661979	0.0789781	0.680039	0.7807	0.0537831	0.434462	0.0376525	0.445611	0.874438
CHTF18	1.7507	4.64e-06	0.00021124	0.905412	3.31864	2.36049	2.40932	3.86803	2.76099	3.03034	2.61505	2.03232	1.05074	0.660871	0.76237	1.04235	0.273606	1.32232	0.370241	0.655697	0.785763
RORB	-2.58756	4.66e-06	0.000212083	0.0618319	0.0257017	0.0001	0.0262683	0.0286195	0.0361521	0.0044066	0.0478492	0.0143222	0.171513	0.430393	0.249663	0.055808	0.0633724	0.0523405	0.17436	0.0881369	0.188577
SLC2A1	1.87739	4.79e-06	0.00021703	4.00619	15.699	13.062	11.1201	12.2908	22.9209	27.5092	26.9827	17.6268	6.23037	1.08925	5.82012	6.62489	1.51132	6.7259	2.03058	6.52294	4.60254
PYGM	-3.78615	4.79e-06	0.00021703	0.0177441	0.0392495	0.128304	1.18239	0.119934	0.0731327	0.106728	0.0602217	0.100701	0.324996	8.39908	0.567741	0.203621	6.31071	0.19869	8.79328	0.18151	0.244496
SCARA3	-1.97309	4.85e-06	0.000218882	0.818749	0.821936	0.130093	2.22093	0.516894	0.957573	1.07917	0.700624	1.35058	1.98269	7.72461	2.82898	1.91283	6.82079	1.51761	8.19758	1.20039	1.56535
COLEC12	-2.13623	4.88e-06	0.000220095	0.182438	0.406076	0.198401	2.42566	0.295897	0.553906	0.3255	0.207455	0.929646	1.4305	3.30271	3.50272	1.55637	7.27979	1.63837	3.2329	0.792797	1.55226
AKAP12	-3.32708	4.93e-06	0.000222005	0.132959	0.865159	0.109466	1.24449	0.368269	0.526557	0.489048	0.362432	0.292421	0.50221	18.0697	0.846744	0.278509	6.2532	0.45618	17.1799	0.225584	0.252966
MAPK4	-4.54861	4.96e-06	0.000222889	0.0001	0.0739183	0.00787723	0.231582	0.0122277	0.0302958	0.0148472	0.0001	0.0120583	0.113401	2.81412	0.187432	0.0721836	1.96599	0.0823389	3.58744	0.0378601	0.102644
ULBP3	2.54798	5.02e-06	0.000225714	0.113562	0.98377	1.48583	0.664618	2.036	0.530299	0.879389	0.871522	0.643675	0.170948	0.02979	0.332578	0.13419	0.141373	0.230328	0.025263	0.092791	0.246375
C14orf132	-2.45654	5.03e-06	0.000225789	1.02824	0.701796	0.246498	2.23555	0.384778	1.18811	0.914091	1.01913	0.0365895	2.13807	6.86765	2.02155	1.53758	14.4006	1.48877	11.3894	1.13041	1.59195
CNTNAP3	-3.46496	5.04e-06	0.000225789	0.216057	0.04004	0.0207463	0.746107	0.0451192	0.238901	0.0781498	0.0626112	0.131418	0.193193	2.93215	0.351255	0.157252	11.6293	0.259392	1.46993	0.153098	0.291775
SORCS1	-2.85134	5.06e-06	0.000226158	0.0285463	0.135464	0.00927955	0.736006	0.0668399	0.12511	0.0473695	0.0585103	0.228114	0.402876	3.1267	0.544824	0.281829	1.65058	0.509853	3.16357	0.344393	0.333063
ABCG2	-2.93597	5.08e-06	0.000226508	3.32015	0.146113	0.165589	0.311175	0.251479	0.497314	0.130107	0.277718	1.13002	7.46062	0.490618	2.12952	6.77433	0.569806	5.53685	0.347632	14.4166	9.94764
NPSR1	6.40253	5.1e-06	0.000227464	0.0001	0.0001	0.0115637	2.38115	0.0040387	0.0663393	0.370078	4.35759	0.00480865	0.0001	0.00422189	0.005397	0.00815398	0.00889744	0.00536044	0.00467916	0.0144572	0.0337923
PTGIS	-3.17654	5.16e-06	0.000229104	0.210024	1.44229	0.156733	5.68883	0.188712	0.78658	1.21738	0.69876	1.03589	2.85007	28.6077	2.35712	1.78361	17.2519	2.25106	45.5989	0.86923	1.72944
PLCD1	-1.68928	5.18e-06	0.000229607	1.12929	1.02305	0.901213	2.31703	1.32562	2.87151	2.41992	3.11286	4.5213	13.2467	2.26931	5.97015	10.7042	2.22373	10.9714	2.0714	8.25658	7.56573
DDX11	1.74472	5.19e-06	0.000229983	2.45076	4.22319	3.01947	4.13614	3.99498	2.65162	3.16423	2.2471	1.82328	0.977599	0.306366	0.788108	1.92974	0.708728	1.73395	0.239832	0.763351	0.820992
FMN2	-3.90014	5.22e-06	0.000230804	0.0001	0.0716864	0.00341838	0.592305	0.0268394	0.0304847	0.00859016	0.0342131	0.224101	1.60888	3.99779	0.152337	0.739159	2.38978	0.0417558	4.02852	1.174	0.674358
PPP1R14A	-3.09186	5.25e-06	0.000231399	0.358207	1.27606	0.493406	4.4717	0.491711	1.10505	2.70771	1.16849	0.806673	1.50545	35.9517	2.38732	1.47127	25.3941	1.49241	39.0076	0.97789	1.61812
NECAB1	-2.79029	5.3e-06	0.000233227	0.181761	0.0715864	0.0691148	0.200826	0.076326	0.144368	0.0913623	0.0497669	0.118706	0.150996	4.17964	0.440403	0.0970789	0.907319	0.143547	0.758702	0.0577989	0.20859
WDR17	-2.76153	5.35e-06	0.00023493	0.0337865	0.205207	0.012626	0.260551	0.0474397	0.0562151	0.0345981	0.0448729	0.263134	0.157247	2.44349	0.438688	0.192218	0.834499	0.183899	1.76366	0.221746	0.263825
CADM2	-3.30017	5.42e-06	0.000236957	0.00715015	0.0211969	0.0642665	0.202953	0.00157447	0.0270626	0.00417988	0.00463267	0.0302649	0.156956	1.25498	0.290478	0.0693498	0.474647	0.191177	0.931259	0.0539784	0.155615
CYS1	-2.90976	5.47e-06	0.0002383	0.150046	0.343821	0.0355517	1.15449	0.0942191	0.22323	0.414503	0.098142	0.126261	0.846784	4.87109	0.73445	0.746711	7.1126	0.423796	4.39279	0.192602	0.520666
HOMER2	-2.00575	5.49e-06	0.000238616	0.265102	0.154001	0.0598646	0.18204	0.0836366	0.136977	0.0977872	0.0963341	0.206232	0.147039	1.51901	0.470939	0.198759	0.360993	0.26789	1.63222	0.191804	0.359722
SORBS2	-2.55978	5.51e-06	0.000239191	0.584793	1.19043	1.12654	4.61479	0.546793	1.58866	0.727144	1.21772	1.61329	1.48136	27.7308	2.07697	1.80538	11.9293	1.66632	27.0024	1.74414	2.45276
CRISPLD2	-2.24349	5.52e-06	0.000239348	0.882444	0.719838	0.684521	0.803981	0.896101	2.05064	1.70146	1.11821	0.724509	3.05368	7.49334	0.968768	0.521263	7.10484	2.9994	20.76	1.29903	1.17296
TMEFF2	-2.9781	5.57e-06	0.000241385	0.0038733	0.0235945	0.00576116	0.136847	0.00596209	0.00084202	0.017713	0.0150224	0.0294445	0.129364	0.523542	0.127345	0.112301	0.221239	0.0543918	0.456573	0.176115	0.0827917
TUBB4A	-3.64361	5.61e-06	0.000242691	0.0600888	0.0254161	0.0206613	0.0914116	0.0360657	0.0001	0.0001	0.0001	0.0231999	0.129812	1.16733	0.242124	0.165444	0.261951	0.0745768	0.932277	0.0310641	0.209175
NPY4R2	-1.90806	5.65e-06	0.000244405	0.379684	0.180647	0.178884	0.126857	0.326437	0.628244	0.134105	0.30591	0.796915	2.26181	0.502639	0.526048	3.03683	0.420936	0.814817	0.51675	1.67038	1.72542
PTPRS	-1.87006	5.67e-06	0.000244656	0.441417	0.890305	0.373913	2.5377	0.664258	1.31788	1.34512	1.19318	1.13042	2.24575	10.0067	2.0831	1.46949	6.36117	2.30324	8.70338	1.15606	1.83915
C4BPA	2.8549	5.74e-06	0.000247303	3.25116	1.46462	4.93052	0.533928	13.3358	0.765127	1.24024	0.795729	0.415111	0.641375	0.272668	0.244337	0.944565	0.182275	0.568995	0.195558	0.343782	0.301539
AL162171	-1.15593	5.8e-06	0.000248711	3.48714	2.46346	1.22334	3.59755	1.8662	2.59685	1.79172	1.91873	4.23057	4.41307	6.50002	4.81277	5.40683	9.54775	4.42226	5.88472	4.48102	6.17309
RNF150	-3.04874	5.83e-06	0.000249448	0.112081	0.370404	0.0528164	1.5374	0.108226	0.370937	0.270468	0.202981	0.273677	0.348099	9.53243	0.887239	0.381829	5.31031	0.438615	9.63593	0.276147	0.488287
SORCS3	-3.47137	5.88e-06	0.000250918	0.0139755	0.0001	0.00290935	0.0219055	0.0001	0.0289367	0.00759446	0.0001	0.011168	0.0933758	0.286165	0.0807127	0.0306255	0.0507003	0.0636691	0.260373	0.00942117	0.087575
PDE2A	-2.15144	5.9e-06	0.000251588	0.332293	0.212327	0.138706	1.23363	0.196683	0.556538	0.345403	0.462795	0.285283	0.895503	5.18616	0.853448	0.593837	2.09156	0.69498	5.03179	0.692609	0.680957
TTYH3	1.57032	5.95e-06	0.000253192	4.10545	8.33648	6.88884	8.85049	15.641	6.70267	12.0142	6.16732	6.16145	4.0019	1.61124	2.40942	3.14791	2.96326	4.13483	1.50062	2.76319	2.67821
KPNA2	1.63322	6.08e-06	0.000257929	18.9333	24.8994	27.7478	10.3257	22.9081	12.3002	23.5921	17.6221	15.9127	8.09514	2.20427	8.37991	7.94193	7.75503	7.85236	2.35727	5.74924	5.83483
FGL2	-1.43822	6.09e-06	0.000258039	9.2661	3.33979	2.76858	6.90313	7.13293	5.59819	5.08781	5.94727	5.16016	12.6403	31.0157	16.3714	6.78148	20.0409	6.59522	25.736	6.48573	13.0895
ERO1A	1.48971	6.1e-06	0.000258039	9.04811	13.639	8.09327	12.4408	21.6489	7.30202	9.24115	8.6794	9.28373	3.86625	2.62852	4.84494	4.29638	3.42786	4.19985	2.59549	4.6497	4.8775
ARL4D	-2.96891	6.13e-06	0.000258858	0.214956	0.659214	0.29766	2.14303	0.154328	0.458414	0.30247	0.193432	0.442753	0.725342	13.1981	1.69899	0.643428	9.42707	0.590882	10.6729	0.643274	0.499997
FBLN1	-1.58639	6.13e-06	0.000258858	1.40856	2.96924	1.13102	5.75927	2.52133	4.84804	11.9456	5.79893	4.12612	16.8332	25.6826	13.3302	8.90155	13.7173	15.0287	10.9034	7.77345	9.47455
HLF	-2.55169	6.17e-06	0.000259601	0.70662	0.0907116	0.227137	0.981174	0.13012	0.203337	0.144784	0.268004	0.195252	0.465617	5.04107	0.708773	0.535604	3.03259	0.464091	6.20569	0.345965	0.480292
TMEM100	-2.35394	6.18e-06	0.000259622	0.0489845	0.0417407	0.0685485	0.395268	0.217574	0.816647	0.197404	0.16455	0.716995	1.09961	1.92159	3.10741	0.422098	1.16112	1.83771	2.5867	0.524009	0.977554
SCN7A	-3.63417	6.24e-06	0.000261344	0.0457927	0.300044	0.0166393	3.56394	0.149385	0.191825	0.0495636	0.0791733	0.370076	1.36347	20.176	2.34959	0.75314	7.08651	1.49504	22.5632	1.12379	2.27113
PCSK5	-1.84235	6.39e-06	0.000266438	2.31568	1.28468	0.27218	0.768726	0.769648	1.95465	0.97381	0.640805	3.17384	6.28344	1.35796	4.23937	6.69175	1.54442	8.79855	0.857354	6.75158	7.05897
SGO1	1.92923	6.4e-06	0.00026645	0.780204	1.65995	1.21056	1.38386	2.01339	1.15223	1.38899	1.24827	1.46593	0.304352	0.120574	0.51698	0.458156	0.209542	0.602667	0.0807314	0.427377	0.510112
PLPP1	-1.2148	6.46e-06	0.000268333	14.7341	4.75586	3.06098	9.31435	3.63882	8.61891	9.08079	5.95383	8.61243	19.2121	23.2633	15.8284	12.1628	23.937	17.7809	19.2776	14.418	11.4207
ATG9B	2.85864	6.49e-06	0.000269149	0.0821878	0.284104	1.53191	0.568198	0.0893298	0.0989599	0.294896	0.645043	0.512394	0.0728802	0.121763	0.0542648	0.0505859	0.0487678	0.0421006	0.114795	0.0309284	0.0301402
METTL24	-3.73071	6.52e-06	0.000269941	0.0656051	0.265465	0.0293721	0.993941	0.0385922	0.0432007	0.020789	0.0204572	0.0665479	0.477363	6.56921	0.353651	0.126293	6.44521	0.385092	5.82561	0.180083	0.13468
SHISAL1	-3.61115	6.56e-06	0.000271299	0.346084	0.463164	0.104927	2.52978	0.177236	0.45646	0.480698	0.713031	0.354875	0.4665	16.7033	0.691693	0.479574	34.8423	0.337177	14.5796	0.333331	0.318567
HTR7	-1.77459	6.63e-06	0.000273251	0.206897	0.10586	0.029152	0.150856	0.198856	0.248219	0.163623	0.0504832	0.122024	0.781757	0.225191	0.715664	0.48779	0.415445	0.47346	0.213556	0.481221	0.571542
ALK	-3.23224	6.72e-06	0.000276492	0.0420359	0.0001	0.0001	0.0968625	0.0273277	0.0406657	0.0273123	0.042664	0.0514618	0.0895713	1.00374	0.11683	0.1176	0.594963	0.0966989	0.919606	0.073976	0.0742984
PARPBP	1.99869	6.92e-06	0.00028328	1.76004	2.14645	2.47888	2.08344	3.53961	1.35513	1.15356	1.87683	2.22681	0.704718	0.181186	0.759725	0.779083	0.389522	0.617937	0.0494539	0.370633	0.807156
BAAT	5.95833	6.95e-06	0.000283299	1.31763	0.0547833	0.0431845	0.0384842	0.0206038	0.294067	0.163904	0.0415922	0.0001	0.0001	0.0001	0.00374071	0.0001	0.0166867	0.0001	0.0001	0.0107259	0.0001
MDFI	3.00585	7.01e-06	0.000284543	0.296774	2.03164	1.4247	1.86421	1.30269	1.11004	1.20615	1.87189	1.93455	0.0560959	0.230536	0.318849	0.128944	0.620683	0.117126	0.101842	0.0274923	0.0221638
NOTUM	6.45708	7.08e-06	0.00028673	0.0388144	0.737848	0.384929	0.115755	0.0001	2.10424	11.3237	0.549262	12.3181	0.0001	0.0001	0.0953557	0.0250742	0.0001	0.0151825	0.16528	0.0001	0.0125459
SHCBP1	2.03198	7.26e-06	0.000292846	1.43851	1.75181	2.32609	1.07849	2.70797	0.909203	1.97541	1.24109	1.35526	0.596349	0.0932794	0.508143	0.467605	0.353006	0.602007	0.0363517	0.494907	0.463277
TGFBR3	-1.85277	7.5e-06	0.000302099	1.3168	1.50714	3.63957	4.13636	0.862621	2.97732	0.848096	3.73768	1.42934	5.10449	17.9349	5.64849	2.5799	10.121	3.66571	20.804	3.62264	4.40043
SFRP5	-3.1453	7.53e-06	0.000302726	0.105967	0.043773	0.017917	0.554345	0.085714	0.106823	0.38992	0.409057	0.183799	0.316769	4.96798	0.398781	0.206811	0.86499	0.728939	8.53202	0.277769	0.49279
DUOXA2	3.90767	7.71e-06	0.000307831	1.76559	2.75427	0.842801	3.77623	24.4335	1.87398	4.6865	14.7893	0.838611	0.581691	0.0001	1.25126	0.828312	0.183097	0.749532	0.0173593	0.0237889	0.0802254
ABCC8	-3.35841	7.9e-06	0.00031359	0.0153981	0.0001	0.0001	0.0291604	0.0001	0.0001	0.0147285	0.0142517	0.0306556	0.12694	0.214383	0.101508	0.107002	0.0243319	0.145949	0.128476	0.128232	0.0959115
NFASC	-2.08546	7.91e-06	0.00031359	0.204442	0.495169	0.586933	1.29546	0.326831	0.837706	0.537146	0.274859	0.572711	1.05899	5.7473	0.638085	0.643127	6.32028	1.03995	4.87882	0.787393	0.663585
CORO6	-2.85115	7.93e-06	0.000313751	0.140599	0.273087	0.0586299	0.651559	0.0242398	0.131708	0.227675	0.132266	0.219462	0.147476	3.55162	0.252116	0.285801	3.67702	0.49503	4.41291	0.218251	0.375535
HCAR2;HCAR3	3.50926	7.94e-06	0.000313751	1.05804	5.28698	0.107528	5.79462	1.70268	0.489292	0.611585	0.42469	1.0733	0.107712	0.652574	0.121827	0.0348812	0.188608	0.0796391	0.15539	0.0865488	0.0261797
TRPM3	-2.02626	7.97e-06	0.000314773	0.0170099	0.00212877	0.0136513	0.0638762	0.0157079	0.0358471	0.0220892	0.015666	0.0418626	0.0567573	0.152463	0.0673736	0.0902142	0.110034	0.0560612	0.209983	0.0615045	0.123705
HIF3A	-2.93253	7.99e-06	0.000314883	0.0334024	0.129007	0.0432266	0.514819	0.0742382	0.138618	1.00811	0.0777233	0.53967	0.465609	2.07484	0.301389	0.392155	2.1954	0.595385	10.9905	0.749294	1.77061
PCSK9	2.99525	8e-06	0.000315106	0.867039	2.09934	0.644064	3.81349	0.68532	2.79688	6.58737	9.14192	2.53758	0.699676	0.0183216	0.0986174	0.49757	0.0199639	0.457542	0.0353767	1.0761	0.755471
TMEM74	-3.5107	8.08e-06	0.000318066	0.0857669	0.0238346	0.0181901	0.0860667	0.00941222	0.0785803	0.00857127	0.0253319	0.020956	0.0284636	1.41624	0.125156	0.01297	1.60155	0.0294833	0.784232	0.0338625	0.0338015
ANO5	-1.92115	8.11e-06	0.000318131	1.51048	0.289916	0.0718155	0.80039	0.413062	0.968273	0.0695437	0.288739	1.66237	3.32239	3.40946	2.61189	1.60948	3.73755	1.64945	2.78973	1.74085	2.13525
CCNF	1.76409	8.11e-06	0.000318131	2.6434	4.46425	4.53305	3.09952	4.8739	2.47106	6.58766	3.26782	3.94545	1.73931	0.289635	1.52067	1.68523	0.512529	1.95453	0.255238	1.24623	1.36193
RAI2	-1.9705	8.23e-06	0.00032213	0.22222	0.683652	0.617283	1.42896	0.39485	0.97717	0.861449	0.897312	0.679231	1.16703	6.04133	1.95044	1.05933	6.09665	1.44914	6.67691	0.975176	1.08499
FOXF2	-1.6499	8.36e-06	0.000325286	1.04236	0.943276	0.806925	1.81897	1.1338	2.08028	1.01968	1.9165	1.25251	2.81598	9.55576	3.21904	2.18724	6.32384	2.5623	7.78838	1.37551	1.87423
CXCL2	2.25411	8.51e-06	0.00032859	3.27738	12.4939	6.00688	2.64884	8.60855	3.40059	11.0442	14.6176	1.9299	1.60959	1.47731	2.83402	1.52609	1.4983	0.602879	2.20587	0.631342	1.03648
SGCA	-3.26888	8.64e-06	0.000333225	0.0197864	0.324464	0.0132966	1.03008	0.166481	0.365889	0.184911	0.176669	0.378578	0.628047	5.22405	0.526174	0.262	8.92915	0.612311	8.75133	0.213136	0.494901
AOC3	-2.77559	8.65e-06	0.000333233	1.20632	4.11911	1.25957	17.4074	1.62962	3.63536	1.76325	2.12941	3.42222	5.70655	71.5338	6.95189	3.58602	77.6958	5.66799	70.4861	3.17998	5.62179
ANKS1B	-2.7718	8.72e-06	0.00033547	0.138995	0.0466535	0.0285267	0.508769	0.0744328	0.113253	0.0692785	0.0466895	0.087331	0.184803	2.86334	0.338404	0.134094	1.45732	0.173125	2.18054	0.10107	0.175013
OTOGL	-2.61962	8.78e-06	0.000337554	0.0859556	0.149135	0.0303783	0.167244	0.0410994	0.016877	0.0367905	0.0157015	0.0579911	0.134509	1.43699	0.199721	0.125553	0.860693	0.066391	0.704353	0.0811901	0.0853502
BMP7	2.50169	8.93e-06	0.000341844	0.437916	2.61307	1.88901	2.26233	0.943712	0.440911	1.03732	3.48307	7.69028	0.843823	0.607301	0.419545	0.193849	0.170417	0.432326	0.490747	0.361629	0.152595
SLC22A17	-2.02928	8.98e-06	0.000342888	0.182501	0.477414	0.146119	0.866649	0.192678	0.306378	0.608979	0.595741	0.393733	0.672413	3.8193	0.978611	0.511794	2.72299	0.961312	4.35628	0.557357	0.809903
ZNF677	-1.80013	9.17e-06	0.000348999	0.244148	0.0969437	0.0599229	0.48496	0.122767	0.274739	0.116956	0.172612	0.2142	0.380712	1.4666	0.519142	0.480066	1.0354	0.283465	1.31061	0.338102	0.410028
LOXL4	-1.69133	9.17e-06	0.000348999	0.472005	0.680348	0.424435	1.42862	0.42271	0.753942	0.936671	0.664628	0.653908	1.06684	4.62971	1.35593	1.21168	4.45176	1.15604	4.81078	1.17652	0.93019
CYP24A1	5.93658	9.23e-06	0.000350694	0.0195439	0.118927	0.0001	0.00662094	0.270132	0.0108968	0.0828566	0.764435	0.392634	0.0001	0.0001	0.0174207	0.0001	0.0001	0.0001	0.0001	0.00908272	0.0001
ITIH5	-2.0413	9.44e-06	0.000358033	1.76853	0.782763	0.45768	3.25364	0.947373	1.79567	2.76218	1.8862	1.5692	2.61559	16.349	2.92846	1.93797	14.8643	2.15771	17.7078	1.72645	2.37373
ZNF483	-2.14469	9.81e-06	0.000370521	0.587753	0.537518	0.390522	1.22348	0.270227	0.330928	0.346395	0.246955	0.500157	0.718451	6.23986	1.17844	0.568975	2.94616	0.622265	6.12452	0.440928	0.76717
SQLE	1.96956	9.99e-06	0.000376211	7.42925	10.5727	5.61643	5.78482	17.189	14.6398	15.344	24.8462	11.9684	6.42806	0.890605	1.63181	4.03967	0.961822	2.5832	0.638027	7.27226	4.50678
PGM5	-3.4793	1e-05	0.000377226	0.372227	0.554991	0.128428	7.04698	2.53661	0.624651	0.498327	0.236879	0.744106	1.6157	41.275	3.45636	1.28617	34.3074	1.39253	56.0575	1.19372	1.53432
REEP2	-3.06431	1.01e-05	0.000377359	0.0974381	0.113742	0.0493382	0.452828	0.0001	0.102003	0.0710403	0.0844363	0.18621	0.255258	3.119	0.463626	0.194086	2.28521	0.217911	2.75948	0.126834	0.257694
TAS2R38	3.20133	1.01e-05	0.000378942	1.90837	0.438171	0.861765	1.46027	0.386046	0.460432	0.137572	0.079881	0.238039	0.11085	0.032433	0.113265	0.113077	0.032496	0.078503	0.0001	0.040486	0.127898
MT1M	-3.29634	1.02e-05	0.000378942	0.564728	0.0669964	0.0001	0.717875	2.84502	0.0891334	0.175732	0.226472	3.06221	10.1524	9.53211	8.49317	8.21609	0.598548	4.97901	3.48285	22.7612	7.90501
CIP2A	1.61502	1.03e-05	0.000381363	3.04128	2.02996	2.94273	1.85827	1.7913	1.81748	1.83809	1.49758	1.81522	0.664841	0.456763	1.15101	0.615177	0.570274	0.916062	0.297361	0.480204	0.930905
ASPHD1	1.89945	1.04e-05	0.000383986	1.25648	1.68081	0.688992	1.39618	0.548147	0.938512	1.18292	1.08338	0.831855	0.324448	0.203032	0.322535	0.299706	0.335259	0.459713	0.235318	0.207651	0.187528
PDZRN4	-4.46863	1.04e-05	0.000384462	0.0235563	0.0294795	0.0114676	0.692741	0.010947	0.0322202	0.0693395	0.027465	0.0276941	0.0220071	5.14525	0.25516	0.0441067	5.23387	0.0771786	9.58555	0.0325197	0.0825218
PLEKHG4	1.76574	1.06e-05	0.000390167	1.69639	2.65918	2.96221	2.46263	0.499886	1.98222	4.07506	3.93306	2.72244	1.0432	0.392841	0.646373	0.756061	0.655557	1.35658	0.274561	0.644049	0.992492
ARHGAP10	-2.03051	1.06e-05	0.000392115	1.75246	1.00906	0.722064	2.76588	0.57565	1.13027	1.16864	0.969063	1.06779	1.54253	12.2581	1.73068	0.99678	7.2899	1.25433	16.4523	1.64604	2.427
STOX2	-1.73507	1.07e-05	0.000392345	0.233872	0.095247	0.0739548	0.321593	0.201336	0.500093	0.123107	0.209407	0.260065	0.473214	1.35146	1.41395	0.300291	1.05358	0.533449	0.974207	0.267993	0.351954
LRRN4CL	-1.81765	1.1e-05	0.000401238	0.21658	0.450715	0.228896	0.670477	0.191141	0.356006	0.534378	0.468169	0.42502	0.928251	2.48751	1.18887	0.70684	2.83894	0.69436	2.44615	0.339965	0.852701
MELTF	2.13255	1.12e-05	0.000405447	0.242956	6.09367	3.63244	4.17217	8.98192	3.48823	3.35636	2.4096	1.73062	1.35023	0.341355	0.811767	1.6323	0.298802	0.76198	0.271307	1.33701	0.973703
RYR3	-2.71569	1.13e-05	0.000409457	0.19788	0.198742	0.139907	1.28193	0.132706	0.248746	0.111103	0.132576	0.294167	0.366621	6.72341	0.420117	0.322527	3.38463	0.326235	5.82893	0.271344	0.340679
ANOS1	2.70282	1.13e-05	0.000410852	0.412397	2.72294	0.458449	3.06629	0.532895	0.765053	0.695677	0.430135	1.3201	0.186083	0.217122	0.156506	0.121782	0.534444	0.0434557	0.103855	0.0601544	0.174561
ZNF727	-2.16302	1.16e-05	0.000419365	0.0772077	0.0977198	0.062021	0.417319	0.034742	0.150267	0.157215	0.125509	0.103828	0.206878	1.52564	1.33806	0.322562	0.353413	0.184534	1.1816	0.196192	0.181009
RADIL	-2.19318	1.17e-05	0.000419722	0.0442366	0.0687534	0.0155332	0.192239	0.0506391	0.0551515	0.0195179	0.0271809	0.0589004	0.229126	0.758475	0.113416	0.104359	0.182761	0.135647	0.612486	0.151444	0.145883
SP5	2.46097	1.18e-05	0.000423014	1.33914	1.45411	1.94653	0.765287	0.318774	2.16324	0.798792	0.279607	2.1149	0.28739	0.401262	0.118037	0.176643	0.0515346	0.0968971	0.143005	0.561278	0.194587
2022-03-08	-1.02204	1.18e-05	0.000423014	1.85709	1.01259	0.71119	1.32306	1.05303	1.53786	1.20505	1.48016	1.70509	2.82873	2.02583	3.25376	3.62411	1.5026	3.64227	1.69212	2.54814	3.01861
ATP1B2	-2.68193	1.18e-05	0.000424268	0.0261917	0.0521028	0.00973944	0.425382	0.0262689	0.148159	0.102852	0.0670495	0.114554	0.447914	1.36984	0.0631355	0.260844	1.69251	0.292079	1.55001	0.267814	0.295225
MAOB	-2.41788	1.24e-05	0.000439773	0.316319	0.662346	2.27079	5.15336	0.282633	2.37375	0.585014	0.690535	1.53361	2.86535	24.1866	4.03569	2.14392	4.40161	7.3381	24.2979	2.58911	2.25185
EPHA3	-1.65001	1.26e-05	0.000446385	1.4431	0.820576	0.436454	1.91839	0.479021	0.850363	0.616177	1.06134	1.00916	2.83869	5.16042	1.71609	1.31876	8.05349	0.634997	3.45185	1.63481	2.28926
CHGA	-3.13624	1.26e-05	0.000446554	0.402622	0.341979	0.158498	1.0068	2.94633	1.52751	1.8089	3.91681	12.6927	35.9628	1.32601	15.5596	45.0083	1.35983	20.6142	1.27283	58.0558	38.9086
TSHZ1	-1.16013	1.27e-05	0.000448063	1.36133	1.07636	1.71681	2.58573	2.29834	1.69866	1.31984	1.3964	2.86029	3.92468	6.4015	2.99934	3.31078	4.85823	2.71107	5.57426	2.89818	3.77953
FXYD6;DSCAML1;FXYD2;FXYD6-FXYD2	-2.70319	1.27e-05	0.000448063	0.0998045	0.258507	0.0566569	2.03015	0.13029	0.292922	0.232271	0.217808	0.37673	0.824475	7.33114	0.719168	0.797646	4.05104	0.3072	8.6708	0.666598	0.696269
C4BPB	2.36348	1.27e-05	0.000449389	3.48893	1.57511	1.19581	1.09558	4.8097	2.97239	0.376043	1.19596	1.43762	0.493224	0.133229	0.240178	0.65884	0.0504189	0.72361	0.0856389	0.406512	0.73473
POTEE	6.43565	1.28e-05	0.000450172	1.70161	0.0001	0.00549836	0.0001	0.0024018	0.112529	6.32294	0.173891	0.0339476	0.00613826	0.00354401	0.00892978	0.0001	0.00172437	0.0129511	0.0422269	0.0120129	0.00887108
NCAPG2	1.4466	1.28e-05	0.00045139	3.33207	4.6339	4.13797	3.28296	4.09	2.42591	5.93548	2.9392	3.15621	2.06739	0.75484	1.75886	1.78919	0.664845	1.68964	0.65639	1.41733	1.65132
PER3	-2.17848	1.3e-05	0.000458959	0.542787	0.321602	0.760122	2.80503	0.518077	0.962392	0.389104	0.302608	1.0866	1.18647	12.2808	1.08336	2.02764	5.23725	1.1346	8.91793	0.689278	2.24587
RIMS3	-1.54765	1.32e-05	0.000461962	0.742058	0.26267	0.431786	1.45641	0.534562	1.63961	0.311798	0.484768	0.980682	1.7125	4.3469	1.58162	1.68514	2.42316	2.01311	3.64148	1.03411	1.5708
FILIP1	-3.05639	1.32e-05	0.000462704	0.2843	0.157576	0.150312	1.30713	0.208286	0.341981	0.16659	0.150394	0.155922	0.19395	7.08031	0.53613	0.119782	6.79341	0.235453	8.82157	0.171092	0.360277
C6orf141	3.02483	1.32e-05	0.000462704	7.84824	1.80832	0.964531	0.937198	1.68371	0.257031	0.140136	2.38936	0.499987	0.156825	0.0234175	0.247549	0.433886	0.0169096	0.487694	0.0480228	0.347992	0.268516
PSD	-3.42597	1.34e-05	0.000467747	0.252215	0.438683	0.153967	3.16828	0.178874	0.232211	0.283249	0.192172	0.29255	0.340665	17.8519	0.836842	0.424032	13.8463	0.451113	21.2176	0.355917	0.480212
SNTB1	1.65773	1.35e-05	0.000469916	1.92111	8.00277	10.3531	4.20745	8.38577	6.40911	5.80833	4.80643	4.23943	1.77177	1.944	2.85914	1.53933	2.16755	2.15395	1.63667	1.24748	1.83709
THRB	-1.61749	1.37e-05	0.000475815	1.30999	0.234065	0.0662473	1.08889	1.11377	1.19328	0.760684	0.438063	1.66437	2.46487	4.48416	1.45442	2.83603	2.20517	1.55981	3.76797	2.76799	2.60603
KCNMA1	-2.55117	1.38e-05	0.000478164	1.1396	0.396336	0.0337229	1.80885	0.100779	0.215277	0.0575461	0.122619	0.593221	1.29038	5.87848	0.856812	1.14605	7.16174	1.04339	6.828	0.784174	1.19814
ZFPM2	-1.86609	1.4e-05	0.000484726	0.194901	0.349996	0.101514	0.721613	0.323071	0.498943	0.386102	0.296043	0.428659	0.507213	3.11255	0.852455	0.407416	2.36011	0.540722	3.02433	0.4392	0.789026
ASTN1	-3.98976	1.41e-05	0.000487784	0.00789982	0.0001	0.0001	0.0450049	0.0001	0.0489238	0.0001	0.0001	0.00422415	0.0789424	0.64398	0.103863	0.086642	0.157576	0.125349	0.348497	0.0807391	0.0672008
FBXL7	-2.19232	1.46e-05	0.000503141	0.337705	0.205358	0.090764	0.641659	0.149393	0.998055	0.562753	0.181442	0.224468	1.075	3.96383	0.460039	0.292775	4.3156	0.403688	3.80476	0.815115	0.370118
SLC25A34	-2.27679	1.47e-05	0.000505729	0.236131	0.074078	0.115651	0.179554	0.0496381	0.654574	0.198008	0.117351	1.3515	1.43603	0.532114	1.69072	1.43572	0.407411	2.89169	1.10476	3.12996	1.79563
RASD2	-1.9737	1.48e-05	0.00050839	0.873628	0.866094	0.319374	3.13084	0.986317	2.98816	0.514488	1.36605	0.998704	4.37714	7.78812	3.07485	2.6632	9.99689	2.68304	14.1331	1.72944	0.858726
PDLIM3	-2.50952	1.5e-05	0.000511475	0.814221	1.29331	0.572973	3.20341	0.865654	1.8957	1.00666	1.16249	1.03865	1.40291	25.3047	3.01661	0.682372	19.7278	1.28243	14.4466	0.609704	1.02216
CA4	-3.67024	1.5e-05	0.000511475	1.95148	0.0893402	0.170955	0.0992319	5.66828	2.64571	1.38063	1.71316	7.79625	78.4741	0.249529	32.3044	58.3721	0.5683	33.2887	0.450382	39.8801	30.3139
KIT	-1.50358	1.52e-05	0.000516885	2.50759	1.16353	0.37703	1.5779	2.22626	2.84261	0.76115	2.96667	1.81247	3.03507	8.77571	6.92016	3.15518	3.8889	3.94824	9.86389	2.28921	4.15791
PKHD1L1	-1.96232	1.54e-05	0.000521893	0.397971	0.0200785	0.0114124	0.176199	0.0645374	0.283622	0.0812142	0.212215	0.157408	0.535365	0.852928	1.08399	0.349785	0.197282	0.599436	0.316334	0.828137	0.710529
PLAGL2	1.54201	1.54e-05	0.000522115	4.28193	9.9878	5.80866	2.91655	4.94856	4.0336	12.2891	7.02643	3.83479	2.60823	1.22978	2.11766	3.13623	1.04117	2.83015	1.33169	2.32299	2.31323
PLSCR4	-1.15005	1.56e-05	0.000526884	1.71527	0.922456	1.07928	3.21285	2.4473	2.22465	2.62574	1.39356	3.19183	3.80726	5.67803	5.52594	4.74773	5.20479	3.55913	4.56752	3.28775	5.3717
GDF15	2.91109	1.56e-05	0.000527646	1.16441	5.72815	79.6175	4.20834	6.88394	2.49446	24.0368	3.93807	1.88626	3.68353	0.847029	2.93811	2.12402	0.291522	1.51514	1.13005	2.69863	2.04933
SLC5A6	1.49408	1.59e-05	0.000533528	3.14066	8.57343	9.1465	4.42495	5.96607	4.45552	12.1075	6.43177	6.65929	3.84698	1.27996	2.33126	2.50817	1.3652	2.8223	1.71628	3.02432	2.7275
TMOD1	-2.86503	1.59e-05	0.000533528	0.612356	1.07674	0.0322985	2.53698	0.173608	0.414155	0.113634	0.433277	0.367928	1.61892	11.7995	1.41828	0.537987	9.47116	0.970098	14.7674	0.516959	0.871331
PLAU	2.01833	1.6e-05	0.00053569	10.811	17.9432	5.85563	21.2654	7.89154	5.43033	10.7879	9.08363	4.71474	4.18068	2.90187	3.45639	2.44497	4.55264	2.30374	0.394182	1.05191	1.86338
ADCYAP1R1	-3.43374	1.62e-05	0.00054148	0.0001	0.0264174	0.0191928	0.468588	0.040883	0.0699258	0.0158334	0.0001	0.0481961	0.406757	2.23573	0.386287	0.143248	1.60786	0.438901	1.55061	0.219625	0.458743
PCDH11X	-2.99757	1.62e-05	0.000542365	0.0144944	0.00332985	0.00725256	0.0144646	0.0102565	0.0103752	0.0001	0.00605988	0.0326621	0.0553859	0.071696	0.302933	0.0449518	0.00751447	0.0710573	0.00337879	0.129003	0.104711
IGF2BP1	5.55107	1.63e-05	0.000542569	0.175883	0.87281	0.00348398	0.00904177	0.00143292	0.0213882	7.30314	0.0307886	0.161023	0.0001	0.00727172	0.0214073	0.00660654	0.0033456	0.0976965	0.0296552	0.0112603	0.00563427
STMN2	-2.20839	1.63e-05	0.000542569	1.0103	0.0001	0.177941	0.979451	0.278069	0.533436	0.293213	0.831298	1.03965	1.81355	5.38493	3.21401	2.36609	1.38088	1.28917	3.29541	2.08297	2.94395
SVEP1	-1.44055	1.63e-05	0.000542952	2.1985	0.668819	1.09554	3.00909	0.972425	1.96143	3.66379	1.51417	1.24807	3.5142	9.37327	4.76227	2.44048	5.9038	4.44521	9.11175	2.13561	2.64198
SUSD5	-2.26503	1.64e-05	0.000545688	0.069936	0.16472	0.036656	0.37128	0.065952	0.117907	0.179403	0.067522	0.059032	0.254264	0.765801	0.221336	0.199192	1.02876	0.321643	2.1496	0.114279	0.388204
TEAD4	1.89872	1.65e-05	0.000547184	1.40089	3.98376	3.45047	4.6292	5.08161	2.52549	4.75525	2.95271	4.78526	1.41227	0.602589	0.739952	0.765913	2.13207	0.972113	0.82081	0.868407	0.687301
FOXF1	-1.69881	1.66e-05	0.000549776	0.743128	0.767321	0.60659	1.34007	0.621494	1.41664	0.719903	1.00988	0.958885	1.42316	5.81892	1.43416	1.14004	5.54965	1.26589	8.05603	1.01989	0.859995
CKS1B	1.4923	1.67e-05	0.000551424	7.15613	11.8682	9.57547	7.81583	5.90342	6.62402	9.91039	4.93372	7.29909	3.15645	1.71864	3.97163	3.88706	2.0539	2.86578	2.21991	3.40833	1.98565
ADAM11	-3.20599	1.67e-05	0.000551783	0.100966	0.0460949	0.0305868	0.163247	0.0304348	0.0365899	0.00830961	0.00533587	0.0235215	0.0299824	0.992301	0.110404	0.03988	1.11075	0.0248732	1.63404	0.0562605	0.10868
EPOP	2.80609	1.71e-05	0.00056305	0.334936	1.90645	0.677725	0.834463	0.698403	0.470607	1.75755	3.76559	1.25971	0.20997	0.033686	0.16339	0.122472	0.620497	0.120807	0.257458	0.037987	0.1074
RNF112	-1.887	1.72e-05	0.000565509	0.350243	0.176443	0.10024	0.61254	0.135334	0.376005	0.0464328	0.208061	0.539039	0.559092	2.08906	0.623253	0.551008	0.875346	0.994623	2.37591	0.506955	0.835345
TBX15	4.10474	1.77e-05	0.000577257	0.0496606	1.34707	0.473159	0.128848	0.0241115	0.228357	0.542241	0.136104	0.0742776	0.022075	0.058234	0.0001	0.035869	0.0256514	0.0001	0.00904612	0.0234174	0.0001
CAVIN2	-2.38836	1.77e-05	0.000577597	1.78485	0.957867	1.02775	6.25439	1.13701	3.64002	1.70999	1.90242	1.9443	2.24997	38.6519	3.96564	0.897555	16.2303	2.9262	35.7109	1.74652	4.21097
QSOX2	1.41296	1.77e-05	0.000578039	1.27349	4.21016	3.54423	2.21962	2.20957	2.02972	2.7217	2.66343	1.97376	1.41757	0.67331	0.960226	1.04096	0.556997	1.18909	0.694161	1.10415	0.943022
NCOA7	1.63854	1.78e-05	0.000579172	8.35901	12.816	6.07311	6.60153	8.95727	6.25175	10.8763	9.46649	2.9468	2.14603	2.89142	4.30693	1.65378	3.29771	2.16868	2.33561	1.73275	2.70404
ANK3	-1.15728	1.78e-05	0.000581233	0.492614	0.919468	1.78725	1.10234	0.961313	1.58935	1.35916	1.08331	2.5185	2.77076	2.87563	3.27176	2.31187	1.63942	3.08275	3.23299	3.32086	3.84201
TPX2	2.30352	1.79e-05	0.000581874	7.12355	29.0439	28.0549	9.86462	22.1191	10.6079	23.8746	18.5109	15.9951	3.63265	0.265349	5.99058	6.25928	2.19073	6.47191	0.083263	3.87848	4.69093
ACADS	-1.71681	1.81e-05	0.000586373	4.53326	2.68191	2.41017	3.31104	5.58162	9.74572	5.20519	5.28358	10.4867	17.3126	3.62698	25.9441	21.5163	3.55204	37.6385	3.79037	22.4371	26.0354
MFAP4	-1.52953	1.83e-05	0.000590792	4.84727	3.84074	1.44645	16.9149	5.51251	13.1013	10.5745	6.33834	9.33186	16.0157	25.6995	17.4583	14.6236	55.0464	18.157	33.4416	10.8096	16.3399
RNF152	-1.74798	1.84e-05	0.000593439	1.47697	0.474088	0.521547	1.10375	0.783577	1.00044	0.519946	0.724074	3.12156	5.13232	0.886191	2.96275	4.08313	1.0357	2.80575	0.810278	7.43777	7.51455
TRAIP	1.71552	1.84e-05	0.000593854	0.936561	3.00012	1.12184	2.01531	1.2833	1.06606	2.32182	2.10459	1.61868	0.898352	0.276506	0.476063	0.601935	0.221723	0.881903	0.208517	0.609475	0.535493
ELAVL4	-2.33896	1.85e-05	0.000596772	0.0430069	0.0135647	0.00388259	0.0792792	0.042318	0.0241032	0.0202305	0.0180616	0.0483279	0.0988785	0.585482	0.105282	0.0644898	0.131521	0.0532928	0.343084	0.0389383	0.0602945
SLITRK4	-2.29441	1.85e-05	0.000596772	0.0486788	0.00892229	0.0108401	0.0405272	0.0102387	0.027949	0.00894972	0.0579226	0.0167561	0.0855339	0.178586	0.0875643	0.0702483	0.253305	0.05292	0.33224	0.0157112	0.0560139
SHISA3	-3.11702	1.89e-05	0.000607492	0.0001	0.138433	0.0001	0.323368	0.105039	0.115437	0.104817	0.0001	0.097172	0.398086	2.91984	0.796426	0.466712	0.992507	0.330733	1.07359	0.183358	0.513203
TDGF1;FAM240A	2.91584	1.9e-05	0.000609069	0.089444	4.38017	1.30367	0.785604	0.516285	2.062	1.31366	4.80864	1.6212	0.288007	0.0124232	0.340849	0.435163	0.0474971	0.2265	0.00847308	0.44342	0.434506
PTGDR	-2.95665	1.93e-05	0.000617185	0.282602	0.0548546	0.015723	0.114667	0.305954	0.405929	0.098303	0.154963	1.41619	1.61501	0.163218	3.61616	3.15051	0.125293	3.79007	0.071503	4.18479	5.40226
NR3C1	-1.14807	1.94e-05	0.000617969	3.7205	1.96111	1.01422	4.4188	2.49263	3.46541	2.29711	2.32619	3.65692	6.40438	9.98732	6.49787	4.86699	7.54054	3.79686	8.38108	3.49497	5.21626
CENPW	1.96386	1.97e-05	0.000627331	1.57709	8.02481	7.43472	13.974	7.53363	3.51462	5.8891	9.87303	2.61657	2.47887	1.67235	2.06989	2.09632	0.944162	1.52338	0.553469	1.71814	2.43609
PRICKLE2	-2.01948	2.01e-05	0.000636364	0.616517	0.431403	0.137587	1.42618	0.462103	0.552803	0.539209	0.436711	0.578852	0.681182	7.04391	0.990542	0.452942	6.1485	0.752957	3.57816	0.641311	0.717758
LARGE1	-1.09522	2.04e-05	0.000643431	1.11395	0.59811	0.500329	1.43914	0.876582	1.89178	1.34358	1.11801	1.27828	2.50677	2.58675	1.30128	2.30363	2.60874	2.19604	3.98626	2.20168	2.01477
PUS1	1.46379	2.05e-05	0.000644666	1.51053	3.29461	3.21304	2.55266	2.44773	1.63528	2.69479	2.34088	2.11778	1.77097	0.365074	0.601157	1.06728	0.514907	1.07489	0.474243	1.22986	0.80765
PJA2	-1.12071	2.06e-05	0.000648072	13.5388	12.5342	13.3772	20.5807	12.2817	12.4991	10.2328	10.878	17.1263	17.3578	49.5906	26.7791	22.5926	42.0506	18.1124	45.4918	19.1528	26.4472
CUX2	-3.79663	2.06e-05	0.000648874	0.0193652	0.00336802	0.00449397	0.0235377	0.0116273	0.00578867	0.0001	0.0001	0.0001	0.0333168	0.200123	0.0318926	0.0473505	0.178183	0.046237	0.36773	0.0001	0.0466978
SYTL4	-1.34881	2.07e-05	0.000651177	0.687031	0.266249	0.51313	0.58832	0.518323	0.732077	0.482167	0.4469	1.11644	2.23972	0.491229	1.31661	2.59108	0.392944	1.18386	1.30965	2.76448	1.33859
NKX2-3	-1.87913	2.08e-05	0.000651467	0.361609	0.208809	0.45163	1.47409	0.823428	2.05741	0.92437	0.523859	1.07651	2.29462	3.61732	3.7636	1.21654	7.37277	1.46867	6.76443	1.30604	1.26272
UHRF1	1.70884	2.1e-05	0.000658092	1.33552	2.90094	5.51309	3.86057	6.07338	3.29111	3.37012	3.9372	3.92246	1.37924	0.498344	1.4858	1.10429	0.544149	1.69113	0.283644	2.07985	1.3969
GTF3A	2.28733	2.1e-05	0.000658092	5.73157	9.84309	9.40798	6.99866	3.88361	3.41764	67.2165	7.49152	5.21047	2.08087	2.69989	3.25716	3.03885	3.05951	2.31172	2.74574	2.56742	2.65765
PIEZO2	-1.74742	2.11e-05	0.000658282	0.575258	0.429738	0.379322	0.687835	0.235289	0.180571	0.461613	0.29855	0.270665	0.709045	2.46046	0.518498	0.493324	2.66766	0.300175	3.42218	0.720027	0.523361
SKA3	2.28534	2.13e-05	0.000660271	1.3734	6.29405	5.58662	2.90953	3.00625	1.54893	5.44582	4.77286	2.96888	0.756614	0.0237654	1.08306	1.31279	0.292814	0.754015	0.120712	0.887467	1.7242
PROX1	1.52413	2.13e-05	0.000662029	0.938668	3.67675	2.33058	2.0811	1.02275	2.31498	2.06964	2.52847	2.65337	1.03865	0.35701	0.9047	1.02876	0.374806	0.787645	0.333128	1.23465	0.761046
CCR8	2.68625	2.15e-05	0.000666733	1.65431	0.985184	0.125072	0.408679	0.870998	0.616165	0.97817	0.426647	0.771037	0.094766	0.0781956	0.270005	0.188954	0.0758797	0.116655	0.0001	0.0794134	0.15816
E2F1	1.80815	2.16e-05	0.000669024	0.750548	4.63019	4.07054	2.08686	2.08863	2.34668	4.38498	2.62113	2.04934	1.18216	0.219676	0.916976	1.09866	0.461599	1.15169	0.217156	1.06266	0.836585
IL1RN	2.29467	2.17e-05	0.000669278	2.04095	0.788101	1.17114	5.70727	2.30112	0.667716	1.30375	1.21304	0.97751	0.70531	0.165379	0.12755	0.179192	0.358546	0.170021	0.0800759	0.941211	0.568522
GALNT6	2.07848	2.2e-05	0.000678968	1.16495	4.72884	6.17622	6.75756	8.76397	5.0562	4.99878	8.1701	2.58168	2.04217	0.238143	1.16747	2.47884	0.279684	1.26107	0.156098	2.93449	0.901005
FGFRL1	1.78414	2.22e-05	0.000684663	1.41527	1.80682	10.4571	3.35485	3.97422	7.43559	1.88961	6.20465	7.45582	2.03911	0.746226	1.46399	1.93295	1.02073	1.93918	0.700251	1.56057	1.37054
PIRT;TMEM238L	-1.81203	2.25e-05	0.00068939	0.389848	1.58903	1.61184	0.860869	2.63215	1.65009	0.900598	2.42456	3.43841	8.65506	1.98637	8.68593	9.50666	0.647875	7.27501	1.80975	9.08053	6.76986
SH2D6	-2.91622	2.25e-05	0.00068939	0.0178601	0.0349771	0.0220629	0.133702	0.080916	0.0435421	0.0312257	0.0273993	0.219747	0.366043	0.017545	1.39166	0.53811	0.0401542	1.13515	0.0457565	0.157763	0.923306
AQP8	-4.78066	2.26e-05	0.000690737	0.131581	0.0001	0.0243248	0.0269738	4.6295	6.02244	0.449317	4.40625	9.84899	65.6491	0.186996	103.546	77.5498	1.00157	167.186	0.651347	174.723	111.5
SH2B3	-1.31133	2.26e-05	0.000691595	0.318087	0.832982	0.884417	1.22935	1.17108	0.672652	1.32275	0.77522	0.68284	4.42617	2.03612	1.90686	1.65047	3.08474	0.887388	2.09241	1.05479	2.44014
DDN	5.00221	2.3e-05	0.000700291	0.012702	0.270832	0.339383	0.039227	0.049004	0.033528	0.231656	0.565748	0.426916	0.029835	0.0001	0.0001	0.0001	0.0001	0.0001	0.030902	0.0001	0.0001
FANCI	1.54516	2.33e-05	0.000709662	4.81783	9.71399	6.69551	3.88513	3.72699	2.97146	5.64917	4.84734	4.43124	2.31747	0.700516	2.14759	2.35339	0.867211	2.67492	0.506527	2.09435	2.35339
CHST4	2.90138	2.34e-05	0.000710647	0.185462	0.426792	0.0971106	0.616095	6.45199	0.731132	1.85473	3.57254	0.810188	0.209324	0.122635	0.322139	0.287064	0.0278332	0.411237	0.0551778	0.322645	0.215614
DMD	-2.61824	2.36e-05	0.000715721	1.17647	0.826294	0.931999	6.01415	0.686446	1.35408	0.378671	1.71944	1.77695	1.25244	29.4404	3.23746	0.903453	22.9228	1.56084	29.0801	1.05402	1.81682
NUF2	2.44901	2.36e-05	0.000715721	1.40361	2.68238	2.79853	1.49841	1.17104	0.899498	1.29604	1.22181	1.49791	0.197176	0.0473362	0.660814	0.427377	0.0982283	0.327594	0.00546964	0.162327	0.723518
PRSS33	4.62301	2.37e-05	0.000717579	0.0181732	0.0835458	7.04337	0.267872	0.126026	0.246895	1.22232	4.30739	0.231163	0.0001	0.0678824	0.127724	0.034584	0.0001	0.174777	0.0589869	0.0001	0.0855037
OTOP3	-5.94109	2.39e-05	0.000721288	0.035638	0.0001	0.0001	0.011958	0.026868	0.0001	0.0001	0.0001	0.0001	0.925739	0.0001	0.069826	1.13794	0.0001	0.698669	0.0001	0.979096	0.800323
FRMD3	-1.61722	2.4e-05	0.00072367	0.847379	1.01827	0.290359	0.396109	1.93561	1.35541	0.22136	0.95836	1.53697	4.19202	2.03361	1.6967	4.8603	2.26093	1.63327	1.22134	5.22263	3.13941
MGP	-2.03716	2.42e-05	0.00072815	3.27035	2.10891	0.987477	13.711	2.28702	2.82343	3.68183	3.25233	1.85125	4.79259	24.1308	11.6259	3.26298	48.9687	5.31489	30.4415	4.57164	6.33075
EFEMP1	-1.28878	2.44e-05	0.000731744	1.58564	2.36693	1.44037	5.36661	1.55838	3.56782	3.92121	2.84766	2.90096	8.89824	8.81065	7.44543	6.57216	12.1863	4.44466	1.97543	4.87754	7.22741
PTGS1	-3.11881	2.44e-05	0.000731855	0.93271	0.684868	0.40828	11.2388	1.18466	1.29335	2.74052	3.60627	0.674202	1.42669	81.7835	5.65575	1.69564	12.5205	4.01631	86.7763	2.33706	1.52997
ZNF491	-1.39745	2.49e-05	0.000745664	0.464768	0.249869	0.334339	0.461349	0.245424	0.467687	0.307707	0.188578	0.798765	0.870348	1.46737	0.706765	1.03448	1.35627	0.559772	1.28066	0.895797	1.0975
KLHDC8B	-2.05887	2.5e-05	0.000746485	1.70872	1.81824	0.654921	3.97504	0.875986	2.13961	1.73813	1.67902	1.57059	1.96955	17.9873	3.07171	1.63471	12.2701	1.94789	24.4269	1.7291	2.29586
MMP28	-2.40701	2.52e-05	0.000750833	0.0958349	0.0466763	0.0276217	0.523462	0.304942	0.886403	0.0871344	0.451067	1.88965	5.18782	0.618139	1.38706	4.08396	1.09406	2.52435	0.816227	4.25619	2.90612
ANXA8L1	-2.97453	2.53e-05	0.000753185	0.04583	0.0121135	0.0277832	0.291839	0.0111691	0.0617156	0.00648464	0.0156388	0.197832	0.0673861	1.56687	0.0307253	0.223374	1.32673	0.0393838	1.41768	0.303574	0.293657
STAB1	-1.03526	2.54e-05	0.000754565	6.0791	4.29176	2.48287	10.1341	5.12584	7.45179	8.3879	5.83822	5.76909	18.181	8.80509	11.9072	13.2874	14.4466	12.5618	7.12896	11.4537	16.0986
LRRC15	2.62523	2.57e-05	0.00076409	0.168045	0.776743	0.0941211	0.847064	0.430554	0.314595	2.20904	1.40786	0.399454	0.456736	0.118311	0.0233914	0.118169	0.0818004	0.0575207	0.0323278	0.0723272	0.116835
RUNDC3B	-1.67136	2.58e-05	0.000767024	0.171565	0.159003	0.194142	0.308447	0.520036	0.153435	0.0865245	0.179452	0.34686	0.489276	0.637235	1.05699	1.48977	0.225611	0.686536	0.456655	0.843299	0.865434
PEG3;ZIM2	-2.34186	2.59e-05	0.000768979	0.0242726	0.176608	0.0522761	0.897132	0.0711553	0.10817	0.198943	0.190443	0.150634	0.484733	2.17859	0.862043	0.31033	1.7946	0.440289	2.95525	0.221558	0.230854
HSPB6	-4.07993	2.6e-05	0.000768979	0.0001	1.03966	0.200294	8.39759	0.489177	0.269381	0.183716	0.594572	0.312681	1.59284	57.795	2.79349	1.04916	80.4735	1.78996	46.4591	1.14181	1.17002
NLGN1	-3.05572	2.6e-05	0.000770647	0.00369136	0.0356165	0.00741994	0.271642	0.0268648	0.00867137	0.0101328	0.0173379	0.0582617	0.114071	1.29169	0.171832	0.058064	0.716988	0.0554475	1.02094	0.0586608	0.167919
GOLGA8N	-1.31578	2.61e-05	0.000772448	0.448765	0.411863	0.248018	1.01508	0.254961	0.743573	0.308889	0.273108	1.13127	0.883366	2.10382	0.905773	1.34942	1.41145	1.21602	1.75969	0.945231	1.46267
CNTNAP3C	-3.58725	2.62e-05	0.000774534	0.0001	0.05762	0.076872	1.12976	0.166558	0.488993	0.138241	0.059991	0.217434	0.455672	6.76371	0.529915	0.277899	17.0902	0.362739	2.05326	0.367845	0.170035
TRAK2	-0.96011	2.64e-05	0.000780244	4.885	3.33281	3.79668	6.38062	3.68797	5.56052	3.05031	4.47221	7.23322	8.01666	8.74917	9.38141	8.78648	13.1626	7.94736	7.99786	8.70489	9.73972
GALNT17	-2.50544	2.72e-05	0.000798572	0.0341373	0.15055	0.109693	0.805102	0.066749	0.263154	0.343665	0.254801	0.175177	0.437495	2.57586	0.46129	0.192021	5.02211	0.389505	2.80775	0.237477	0.385804
BHMT2	-2.6627	2.72e-05	0.000799942	0.155881	0.216932	0.33522	0.523813	0.0369892	0.142381	0.144218	0.16979	0.106526	0.276559	3.76533	0.317969	0.141824	2.54873	0.196696	4.01506	0.120027	0.216742
SAXO1	-1.92646	2.74e-05	0.000804954	0.069144	0.0367298	0.0347024	0.0480164	0.0334061	0.0413796	0.042563	0.0132467	0.278022	0.225153	0.234228	0.248615	0.250159	0.143955	0.281019	0.0884144	0.316626	0.481961
PDE9A	-1.64769	2.75e-05	0.000805268	0.424043	0.278053	0.280074	0.818663	1.11209	1.8649	0.194897	0.592264	2.23986	1.93273	1.80333	1.8854	1.8526	2.10618	4.30043	5.66616	1.61307	3.2951
GLDN	-2.86131	2.75e-05	0.000805268	0.410559	0.0867769	0.564523	0.304493	0.212518	0.101871	0.0704227	0.393524	0.319858	4.34185	0.481475	0.170914	0.559626	0.380781	0.171759	0.40416	10.8152	0.583511
DCT	-4.69236	2.75e-05	0.000805268	0.0001	0.0108928	0.00447441	0.0001	0.0001	0.0001	0.0001	0.0001	0.0001	0.0224053	0.113359	0.0444762	0.00920635	0.0291674	0.00878756	0.178219	0.0001	0.00969444
RHCG	3.65979	2.76e-05	0.00080651	0.0377957	1.45966	1.15126	1.14809	1.23319	0.0523201	0.252457	0.151907	0.0662259	0.0686797	0.0509674	0.0602339	0.0253934	0.133729	0.0001	0.0001	0.036729	0.0634202
CLMP	-2.10054	2.78e-05	0.000808778	1.19468	1.28899	0.278878	2.93497	0.704917	1.71181	2.15047	1.96937	1.47365	1.52849	14.6855	2.56582	1.11076	17.6811	1.65039	16.2038	1.36861	1.99399
FAM72A	2.01194	2.79e-05	0.000811411	0.534247	1.18476	1.10943	0.428203	0.248117	0.624278	0.875275	0.596924	0.628431	0.0958425	0.138172	0.375233	0.216129	0.106168	0.168365	0.0773935	0.103607	0.263669
COL19A1	-1.91027	2.8e-05	0.000812205	0.0836828	0.0154501	0.0120169	0.0401491	0.0519768	0.140402	0.0977102	0.144784	0.185119	0.33288	0.123691	0.849432	0.162203	0.278317	0.293076	0.273553	0.30357	0.282392
RGL1	-1.11967	2.81e-05	0.000814662	1.89574	1.67916	1.592	3.81776	1.72352	3.1872	2.70894	2.39021	2.93502	4.353	9.72007	5.9915	3.78971	6.66168	3.66358	6.21008	2.96203	4.30084
S100P	2.77376	2.84e-05	0.000820762	28.245	42.604	208.903	81.6045	174.118	35.9147	21.6315	75.5177	46.2992	48.114	1.1993	4.65024	21.5	1.42089	1.90744	0.41273	17.8465	7.47461
RBFOX3	-3.98778	2.86e-05	0.000826562	0.00581105	0.0456934	0.0286761	0.334049	0.0324344	0.0244937	0.062549	0.0419186	0.0347802	0.0309802	3.965	0.0418948	0.0256217	0.222844	0.0271894	5.32597	0.0245803	0.0200275
VIPR2	-2.69984	2.89e-05	0.000831621	0.0516535	0.120216	0.0497592	0.5133	0.0565569	0.294991	0.470466	0.211087	0.197937	0.191248	4.34951	0.305611	0.112555	4.32287	0.31022	2.66209	0.196907	0.322459
FAM135B	-2.69787	2.92e-05	0.000839568	0.0208325	0.0001	0.00698948	0.0284031	0.0458763	0.261265	0.0164181	0.0626097	0.0579497	0.458409	0.435667	0.474257	0.443454	0.0199107	0.503623	0.255374	0.368136	0.288276
CFL2	-2.17615	2.95e-05	0.000846538	1.69173	0.905886	0.427116	2.35205	0.675268	0.54214	0.840586	0.912759	0.61762	0.929499	11.4952	2.26293	0.751398	10.8349	0.711489	11.8029	0.654766	1.07464
GJB4	2.21785	2.98e-05	0.00085235	0.121788	0.072297	0.185459	0.516566	0.16653	0.161825	0.418881	0.749151	0.122274	0.070462	0.072113	0.033784	0.057601	0.093733	0.066221	0.040672	0.069761	0.036231
TMEM255A	-1.82893	2.98e-05	0.000852915	0.211119	0.0918465	0.025739	0.25894	0.307946	0.211777	0.13073	0.0355426	0.155708	0.53869	1.12302	0.74093	0.329955	0.284105	0.541315	0.776463	0.203864	0.539736
FGF9	-1.83551	3.01e-05	0.000860207	0.151467	0.187808	0.0519788	0.0204604	0.105342	0.0909462	0.0985466	0.0446201	0.242603	0.927809	0.270965	0.552434	0.147425	0.254555	0.197287	0.229353	0.516145	0.450782
USP2	-1.9834	3.06e-05	0.000872158	0.234007	0.070082	0.256797	0.114013	0.611489	0.762317	0.43749	1.0512	0.943887	2.20753	0.737311	1.82931	1.76253	0.557187	5.29189	0.758085	2.83781	1.73834
C2orf70	2.65363	3.07e-05	0.000872158	0.180472	1.49071	1.55202	0.737605	1.03958	0.573072	0.126494	0.517974	0.347065	0.489874	0.0437315	0.0303431	0.0710696	0.0419083	0.0480768	0.0547378	0.234375	0.0291908
CXCL9	2.42458	3.07e-05	0.000872158	3.95689	8.7597	1.10078	8.7378	13.6558	4.75852	2.37593	3.0677	2.45882	0.818301	0.067647	2.40178	1.7048	0.52253	0.851142	0.128594	0.593833	2.01445
LDHD	-2.2488	3.08e-05	0.000874508	0.679864	0.324182	0.454466	1.06929	1.47897	2.6499	0.795489	1.08242	4.97732	13.5728	1.01663	7.51875	8.97939	0.458573	14.2754	1.09613	9.19724	8.10548
MAGEA4	13.7779	3.09e-05	0.000876514	4.56412	0.0001	0.0001	0.0001	0.0001	0.0001	8.07704	0.0001	0.0001	0.0001	0.0001	0.0001	0.0001	0.0001	0.0001	0.0001	0.0001	0.0001
HSPB7	-3.53346	3.09e-05	0.000876514	0.0226175	1.10888	0.196558	3.62	0.237135	0.280182	0.238004	0.292609	0.645087	0.640924	9.82276	0.969939	0.314061	47.0908	0.774379	16.3533	0.338799	0.593002
ZBTB16	-2.83542	3.11e-05	0.000879544	0.188941	0.0334349	0.0374612	0.330587	0.0517929	1.94068	0.993042	0.594303	1.52766	0.785477	2.44324	1.20273	0.225675	3.01114	4.24931	22.0023	2.87267	3.87635
ITGB8	2.18821	3.11e-05	0.000880024	10.6416	1.89425	0.912677	6.845	2.92249	4.52459	2.72861	0.526121	1.39791	0.529498	1.22963	1.46828	0.443376	0.628796	1.13268	0.549464	0.527048	0.599077
PCP4L1	-3.14035	3.14e-05	0.000885834	0.213919	0.220872	0.212193	1.85807	0.051678	0.0426802	0.305188	0.0929474	0.270345	0.519959	10.7504	0.735729	0.352843	5.58069	0.144736	9.91855	0.42769	0.383696
MAP1B	-2.14503	3.16e-05	0.000888338	1.87726	2.6775	3.33526	7.77039	1.44314	1.95304	1.59903	1.41656	2.08057	3.14111	23.1132	3.64358	2.06069	35.092	2.89191	31.4434	2.19783	3.24431
CYBRD1	-1.3076	3.17e-05	0.000890213	11.776	8.26539	1.23889	11.1772	3.97471	9.10524	5.3642	6.35522	6.35842	16.024	27.472	18.2124	13.772	26.8397	11.0233	24.6894	6.95152	12.4821
ATP5F1A	-0.962481	3.2e-05	0.000897354	12.3923	11.1523	16.4468	13.4474	16.7652	17.6376	18.1733	16.6627	22.8708	34.4434	21.2209	36.1024	36.9904	18.1651	40.5803	21.4025	37.233	37.486
DNAJB5	-2.28373	3.21e-05	0.000897458	0.407501	0.425314	0.235887	0.784416	0.426751	0.578118	0.517963	0.369637	0.31915	0.570579	6.89127	0.49696	0.338508	5.17307	0.330443	5.42329	0.25346	0.315078
ACAT1	-1.0808	3.21e-05	0.000897458	1.9094	1.59773	3.79553	1.81452	2.75203	2.69094	2.3067	3.49441	5.23498	6.13274	4.21557	6.64287	6.88622	4.28455	6.3883	4.28636	6.08871	9.21611
DACT3	-2.89464	3.22e-05	0.000900929	0.223022	0.575387	0.0686166	2.21572	0.229151	0.428594	0.1794	0.204108	0.352379	0.430584	9.63307	1.04762	0.403897	10.2194	0.510783	10.541	0.210413	0.292177
CKS2	1.99323	3.23e-05	0.000900929	5.41074	24.5673	18.6256	10.5633	18.5029	7.8335	16.6501	11.9573	10.3202	3.33508	0.555028	6.85361	4.44598	1.6685	5.45049	0.514883	4.19257	4.23794
HPGDS	-2.41569	3.25e-05	0.000905233	0.0001	0.084459	0.0242033	0.257352	0.158938	0.24857	0.0899754	0.0445145	0.319487	0.298908	0.702368	1.80294	0.603265	0.981319	1.01272	0.127159	0.30029	0.721196
BCL2	-1.21238	3.27e-05	0.000911178	2.27033	1.07134	0.381904	0.752254	1.31472	2.54691	1.32227	1.34861	2.40616	2.95998	2.98381	5.31627	4.2951	1.57109	4.93992	2.11452	2.74819	4.15517
GAS7	-1.48647	3.28e-05	0.000912861	0.713845	1.4563	0.337876	2.29399	0.721524	1.01646	2.314	1.63801	1.291	3.26051	8.23867	2.60105	1.73527	6.36224	2.1597	5.32111	1.503	1.83474
CAMKV	5.09584	3.28e-05	0.000913019	0.0001	0.418893	0.0280146	0.0958347	0.0366659	0.0001	0.283452	0.317964	0.153039	0.0116895	0.0001	0.0001	0.0001	0.0001	0.00659886	0.0001	0.0201216	0.0001
NPTXR	-2.76336	3.31e-05	0.000917695	0.070266	0.594145	0.0432795	1.23653	0.133916	0.118146	0.277375	0.096624	0.186982	0.43409	5.42943	0.517541	0.282359	5.46453	0.350106	5.64726	0.317059	0.278763
ZNF695;ZNF670	1.50457	3.32e-05	0.000918254	0.888604	2.00315	1.24817	0.976517	1.07232	0.851067	1.19795	1.12307	0.96494	0.367223	0.2683	0.618945	0.484504	0.248626	0.455025	0.282097	0.325468	0.58897
URB2	1.39634	3.33e-05	0.000918282	4.24895	9.94599	8.42027	5.18779	5.53515	4.80515	5.02138	7.41214	5.50265	3.95401	1.84559	2.90026	1.96638	2.26904	2.33331	1.80257	2.5215	1.7115
CNNM2	-1.16725	3.34e-05	0.000919422	0.348147	1.67669	1.40099	2.05861	1.61994	1.67275	1.42369	1.46512	2.01789	5.10235	2.03732	3.48241	4.54654	1.87527	3.02317	2.19434	4.35675	4.11345
TAGLN;SIDT2	-2.60406	3.34e-05	0.000919422	8.96868	10.3696	3.10888	40.4782	3.47611	6.61773	5.6696	5.6109	7.33727	8.9717	205.356	13.0713	7.59338	166.894	7.40516	133.247	6.75973	7.851
LMOD1	-3.15893	3.37e-05	0.00092899	0.862224	2.45572	0.75868	17.4593	1.16155	2.88728	1.43156	1.47781	2.31149	2.73474	98.006	1.48753	2.42427	22.6884	3.09488	138.483	3.00433	3.22203
MTFR2	1.93875	3.39e-05	0.000931509	0.796941	1.95184	2.55278	1.88079	1.54436	0.625743	1.99031	1.06126	1.07141	0.502247	0.231619	0.597322	0.531947	0.0661588	0.641815	0.132675	0.331246	0.479935
ANXA3	1.81886	3.41e-05	0.000934492	1.11406	4.52184	5.30398	2.8198	6.08947	7.03662	4.35584	16.6236	3.64703	1.50271	1.03701	1.45193	1.70527	2.04835	1.20058	1.85614	2.07759	1.72132
CDH19	-3.76513	3.47e-05	0.000947321	0.0001	0.1349	0.00983021	0.986307	0.0958864	0.18047	0.0334935	0.0001	0.226419	0.306846	8.45736	0.897073	0.231636	5.39373	0.510849	5.76403	0.337996	0.77219
RIIAD1	4.20004	3.48e-05	0.000947436	0.0208017	0.0448953	3.83529	0.0734964	0.0219988	0.0250786	0.0650311	0.00844386	0.0461014	0.0134971	0.0169994	0.0154723	0.0287619	0.049928	0.00687308	0.0338131	0.0331144	0.0268512
FGF13	-2.11731	3.48e-05	0.000948323	0.0858576	0.0401201	0.0809725	0.213257	0.0510395	0.0368906	0.0346035	0.0367903	0.0919023	0.164569	0.925565	0.229787	0.128104	0.66192	0.0421922	0.583381	0.0446352	0.133082
PDE5A	-1.59322	3.49e-05	0.000950773	3.16204	1.93819	1.2438	8.69	1.67698	2.74354	2.42877	1.93885	3.25499	4.00432	23.1054	5.97897	3.62911	14.6811	3.98665	17.3747	3.99762	4.94005
MAGEA2	13.7291	3.53e-05	0.000958574	0.0001	0.0001	0.0001	0.0001	0.0001	3.14749	9.0732	0.0001	0.0001	0.0001	0.0001	0.0001	0.0001	0.0001	0.0001	0.0001	0.0001	0.0001
RNASE1	-1.3364	3.53e-05	0.000958574	24.0615	21.1435	6.53678	27.8803	39.3179	20.8364	16.7321	7.85535	22.1313	75.8827	30.7673	94.7743	54.6401	30.4953	70.6569	16.8757	57.7219	39.1245
FLNC	-3.87217	3.54e-05	0.000959204	0.0680623	5.52581	1.39909	31.641	1.35306	1.27496	2.39264	3.00485	2.56873	4.32903	260.04	6.00781	2.32604	222.537	2.04225	218.24	2.36127	2.97999
MSRB3	-2.65122	3.57e-05	0.000967017	1.06437	2.93163	0.736513	2.77541	0.990027	1.81189	1.53503	1.48262	0.398651	0.576342	46.609	3.35615	1.27428	24.0546	1.61941	6.70347	0.268249	1.76605
CBWD3	1.5591	3.58e-05	0.0009706	2.48182	2.34251	3.33245	0.771876	2.4479	1.44706	1.41876	1.74634	1.57887	0.748646	0.603468	1.29853	0.607793	0.350686	0.624249	0.446724	0.660495	0.621193
MME	2.60263	3.6e-05	0.000973527	3.42805	0.7979	0.909856	0.662315	0.236821	0.160057	1.7192	5.95139	1.29781	0.348221	0.629511	0.273503	0.233785	0.260529	0.0499105	0.129926	0.277704	0.293382
BAALC	-1.93389	3.61e-05	0.000976872	0.0667098	0.0974636	0.0563916	0.11666	0.0272313	0.344998	0.0737411	0.0547725	0.143272	0.317946	0.904674	0.580329	0.106838	0.47899	0.166571	0.711818	0.293642	0.18835
FRAS1	-1.86222	3.62e-05	0.000977438	1.88108	0.285461	0.104275	0.605925	0.2181	0.717495	0.200196	1.14582	1.98217	4.15647	4.65817	1.09171	2.08186	2.82059	0.559517	6.24914	2.6727	1.67043
PPARGC1B	-1.02805	3.63e-05	0.000978638	1.08362	1.04088	1.82728	2.34479	1.59695	1.70448	1.99717	1.36864	2.90517	3.99767	1.89061	2.9893	3.6247	2.64155	5.84996	3.13089	4.58578	3.65056
PPA1	1.42805	3.64e-05	0.000980949	8.61426	26.4043	29.6479	16.7929	20.1364	13.1555	18.3733	21.9217	10.9739	7.79619	3.87589	9.5436	8.2368	6.00768	6.4815	3.91549	8.11057	7.73103
AC129492;VAMP2	-1.39281	3.71e-05	0.000995601	1.69415	0.953737	1.21644	2.45282	1.52615	4.17949	2.52663	2.70984	2.56971	3.76782	9.07409	3.07872	2.51276	5.36791	4.4479	16.5341	3.28395	4.0014
NBEA	-2.1378	3.74e-05	0.00100124	2.75903	1.10309	0.0981292	2.39721	0.357196	1.11787	0.631445	1.33096	0.562603	1.56734	12.0847	2.82888	1.06773	11.184	1.20519	12.997	1.19312	1.45449
TCN2	-1.18808	3.79e-05	0.00101315	1.92891	1.77294	0.979954	2.70011	2.27585	2.86529	2.03239	2.27299	4.09574	9.55833	3.20074	4.52079	6.47263	4.3738	3.5064	2.2928	8.29404	5.45608
OR8D4	-5.01805	3.85e-05	0.00102589	0.0001	0.0001	0.0106264	0.0342639	0.0109968	0.0136877	0.0001	0.0001	0.0350328	0.914282	0.0001	0.148615	0.833663	0.0001	0.262063	0.0001	0.376591	0.867022
MAB21L2	-2.30243	3.93e-05	0.00104411	4.08838	4.30213	1.98611	14.4806	3.01417	3.61862	2.67589	3.48091	3.41161	3.53317	61.1194	6.76943	3.41515	45.9194	3.169	71.1633	3.34577	4.10124
LMO3	-2.84743	3.97e-05	0.00105382	0.168122	0.405178	0.117092	1.15029	0.123665	0.37415	0.126166	0.28578	0.705876	0.173521	9.45714	0.640092	0.191257	6.81887	0.252886	6.78488	0.0757133	0.481287
MYO1C	-0.970044	3.99e-05	0.00105663	6.04479	6.80964	7.7751	10.7007	11.384	13.4352	8.9737	13.6093	11.6519	18.4937	20.6914	14.5286	18.7794	27.5295	19.4092	23.1188	17.5603	16.9428
CENPF	2.09037	4.02e-05	0.00106301	2.31671	6.54923	7.61429	2.98907	4.63697	2.56384	3.53246	4.02871	4.86481	0.773422	0.124037	1.66207	1.10602	0.996028	1.09677	0.0381535	0.799962	2.58407
SLC6A14	3.66147	4.04e-05	0.00106726	1.71208	3.70208	1.67636	0.375193	18.5613	2.40432	0.120793	5.23681	0.981014	1.74767	0.039711	0.096096	0.08992	0.0891373	0.03527	0.0001	0.503	0.146924
UBE2C	2.23995	4.07e-05	0.00107195	4.77777	17.2246	16.3788	5.94127	9.26489	4.22921	17.1532	8.57352	5.69458	3.13617	0.0863456	3.39641	3.26213	0.769475	3.03325	0.150522	1.91414	3.14264
MSX2	3.76019	4.09e-05	0.0010731	0.0673739	1.16395	3.53799	0.649082	1.10464	0.476872	2.61299	1.14954	5.14715	0.0379802	0.347497	0.129937	0.0644041	0.259342	0.0001	0.288415	0.0001	0.0463852
TNS1	-3.06767	4.1e-05	0.001075	2.2225	9.14014	1.81089	47.4894	2.56674	5.09632	5.2895	3.9298	5.19733	8.41992	222.308	8.63104	5.20696	172.709	7.34244	258.289	4.38375	6.43817
TLX1	4.37767	4.12e-05	0.0010773	0.101092	0.325048	0.422431	0.0417811	0.284013	0.0001	0.46349	0.722204	0.554529	0.0001	0.0001	0.0132279	0.0001	0.0001	0.0228697	0.0001	0.0138421	0.0897714
TM4SF1	1.4365	4.13e-05	0.00107866	9.20452	10.3564	7.44665	11.742	16.0271	15.1606	8.07098	9.09603	5.63744	3.62118	4.49266	4.83507	3.26035	4.14316	2.92064	2.52953	4.69142	3.77058
LIPG	1.96227	4.14e-05	0.00108017	1.17681	2.72358	1.08034	1.74283	3.0821	2.52064	4.00909	6.59214	1.51168	1.37547	0.165058	0.67817	0.808347	0.241761	1.43842	0.0627569	0.78994	0.71176
GDNF	-2.15496	4.16e-05	0.00108365	0.1855	0.271607	0.245977	0.700261	0.171038	0.404708	0.274452	0.223713	0.172032	0.352418	5.93504	0.546879	0.275359	1.54102	0.390965	2.12101	0.258719	0.37732
RECK	-1.29398	4.17e-05	0.0010861	1.14848	0.87908	0.44839	1.55833	0.774529	1.00921	1.0458	0.881674	1.10627	1.65533	4.50145	2.2062	1.28633	3.834	1.67233	3.85496	0.886799	1.80741
HSPB8	-3.5439	4.19e-05	0.00108909	0.649546	2.36408	0.757561	20.3116	0.893623	0.897159	1.09131	1.13169	0.822696	3.97937	112.678	5.96527	1.1666	79.9537	1.85283	129.552	1.19133	0.954814
CSPG4	-2.45002	4.2e-05	0.0010892	0.543812	0.748076	0.750989	3.07421	0.665246	0.907448	1.04946	0.81135	0.622451	1.03201	11.9814	0.823432	0.605103	16.3936	1.06993	17.1553	0.620575	0.442241
TICRR	1.57076	4.21e-05	0.00109204	1.08256	4.82838	2.30887	2.19866	2.08408	1.4945	2.35269	2.32594	2.64509	1.11177	0.403583	0.892099	1.17029	0.322023	1.36376	0.324428	0.717067	0.872226
PLAC9	-1.61307	4.22e-05	0.0010927	0.171136	0.41839	0.581707	0.935098	1.18828	1.35154	0.868721	0.632876	1.15929	3.63373	2.57437	4.06107	1.80797	1.20131	3.22298	0.891434	2.11237	2.84708
CKAP2	1.87036	4.24e-05	0.00109566	1.84486	5.88209	13.9407	4.21659	5.44834	3.24807	7.3127	8.13372	3.8617	0.649308	0.73532	2.99963	1.93801	2.54282	1.5197	0.848003	1.13184	2.37425
SGCE	-1.54179	4.25e-05	0.00109783	0.341974	0.327673	0.150294	0.361802	0.149433	0.245294	0.142412	0.149093	0.308342	0.266421	1.46405	0.541702	0.258528	1.35135	0.286352	1.46269	0.263275	0.442075
FAM72D	2.07348	4.29e-05	0.00110526	0.593052	1.50769	1.51117	0.498034	0.116765	0.605259	1.45882	0.893637	1.04419	0.267978	0.059543	0.334962	0.345492	0.106151	0.218519	0.167461	0.182573	0.272328
CSAG1	13.1527	4.36e-05	0.00112212	0.0001	0.0001	0.0001	0.0001	0.0001	1.91717	6.17434	0.104056	0.0001	0.0001	0.0001	0.0001	0.0001	0.0001	0.0001	0.0001	0.0001	0.0001
RRP9	1.43678	4.36e-05	0.00112212	4.17583	9.73377	11.5607	8.68674	14.6713	7.2157	12.2957	12.2236	11.8521	4.97708	2.36672	4.17937	4.8717	2.93623	3.92613	2.4288	4.98753	3.46387
GINS4	2.08713	4.37e-05	0.00112264	0.452877	1.85428	1.33006	0.713422	2.01447	1.44437	1.95429	1.89732	0.369571	0.317393	0.154654	0.47037	0.199745	0.0752996	0.684581	0.0679947	0.661112	0.200253
CARD14	1.79427	4.37e-05	0.00112264	0.718615	0.738522	0.721835	0.1754	0.412708	0.549076	0.677745	0.435456	0.201964	0.298671	0.124421	0.103298	0.14571	0.0694818	0.208635	0.0992112	0.184393	0.101465
NMU	3.36068	4.39e-05	0.00112599	0.450777	0.961063	0.193388	1.21348	0.275473	1.37779	0.634623	2.40576	0.539732	0.0835617	0.0001	0.310288	0.127466	0.0001	0.135424	0.0681749	0.0001	0.0586534
CKB	-1.80586	4.39e-05	0.00112599	0.872106	5.04801	0.750394	11.3791	21.114	5.76975	4.14267	6.45339	19.9013	30.0941	29.1392	22.4071	38.4315	17.7548	18.3715	22.6304	42.8379	42.0676
TTK	2.14948	4.4e-05	0.0011269	1.98145	3.2364	4.95787	2.91391	3.57926	1.31902	3.1718	4.31635	2.18133	0.631936	0.0753402	1.39974	0.806668	0.267698	1.03475	0.0256243	0.624344	1.36769
COL21A1	-2.60096	4.41e-05	0.0011269	0.164774	0.173939	0.11761	0.650816	0.0497474	0.114281	0.0279292	0.109176	0.0921424	0.162999	3.24743	0.390377	0.103848	0.604861	0.194527	4.00225	0.125883	0.270725
ACTG2	-3.9536	4.46e-05	0.0011381	1.12091	21.0737	8.4446	162.852	6.27072	7.696	5.4084	6.67545	9.04842	11.6111	1160.33	35.9167	7.29708	1356.74	9.28186	944.014	8.05958	8.43383
KIF5A	-2.37318	4.51e-05	0.00114981	0.0576316	0.18366	0.123431	0.707262	0.00664827	0.0825015	0.079881	0.0816962	0.168154	0.407955	2.7007	0.463239	0.357432	0.766994	0.50707	2.00012	0.132531	0.387861
RCAN2	-1.14826	4.58e-05	0.00116447	2.89082	0.678815	1.1672	1.40929	1.5125	3.01758	1.56032	1.59082	2.36178	5.15116	2.59272	4.98192	4.72527	3.4685	4.31766	1.75984	4.21451	4.671
KLHDC1	-1.51478	4.58e-05	0.00116488	0.99799	0.34661	0.315825	0.930825	0.181545	0.528292	0.242038	0.481268	0.920517	1.0681	3.14981	1.43699	0.882625	1.82834	0.800408	2.60808	1.0992	1.25678
CD177	-3.96937	4.59e-05	0.00116504	0.226181	0.037214	0.0682937	0.788362	0.743347	1.75476	0.762889	0.320744	8.31381	43.1467	0.0485758	15.1506	75.1281	0.0967842	31.1096	0.0876146	19.0722	20.0348
SLC7A5	2.43857	4.59e-05	0.00116517	2.24609	11.1301	22.5332	3.35835	5.5176	2.81707	13.7597	8.75318	15.4538	1.04119	2.53971	1.3409	0.599739	3.45633	1.26827	4.30301	0.455165	0.78032
INHBA	3.24506	4.64e-05	0.00117494	2.21842	6.28925	1.14221	9.19249	2.29105	1.51439	2.6964	2.40578	1.13833	0.0606123	0.664691	0.0975483	0.0254861	1.49993	0.120542	0.458016	0.0379389	0.0821564
ADH5	-0.982467	4.65e-05	0.00117725	4.55933	5.45397	5.07913	7.94755	6.35571	8.56916	9.3034	6.06166	11.1042	10.1132	19.1878	15.5066	11.1376	16.1654	14.6801	18.4767	9.33493	12.7093
SERTAD4	-1.70386	4.7e-05	0.00118561	0.414978	0.3396	0.247407	1.0346	0.942229	0.578337	0.181907	0.242244	0.669273	0.482755	3.32011	1.14049	1.11076	3.78223	0.752018	2.86572	0.90203	0.794169
CTSF	-1.71714	4.7e-05	0.00118561	1.08512	1.0619	1.33759	5.36285	0.729704	2.27265	1.755	1.93629	1.40986	2.843	11.9606	4.54763	2.4691	11.7405	2.50297	14.8793	1.3719	3.41712
SLC5A7	-5.39511	4.73e-05	0.00118917	0.00937688	0.00752862	0.0001	0.099396	0.0001	0.0001	0.0001	0.0001	0.0001	0.0688505	2.14975	0.178097	0.0001	0.743776	0.0435607	1.58742	0.127062	0.0207635
BCHE	-3.2859	4.74e-05	0.00118976	0.160084	0.0296377	0.213694	1.64906	0.0405184	0.213903	0.0001	0.0611786	0.170808	0.727865	11.6368	1.6203	0.376651	1.66956	0.379451	7.15218	0.319858	0.880894
RGS9	-1.57383	4.76e-05	0.00119414	0.536928	0.141092	0.146464	0.584653	0.195275	0.38927	0.0938797	0.160176	0.304991	0.52732	1.47071	0.645057	0.52271	1.11148	0.436624	1.87904	0.511981	0.494417
SNCG	-1.99933	4.82e-05	0.00120365	0.0364763	0.179893	0.286393	1.0008	0.214704	0.725096	0.247735	0.286573	0.515953	1.07122	3.89114	1.69821	1.08627	1.71832	1.09572	2.25521	0.268435	0.883493
PPP2R3A	-1.42043	4.82e-05	0.00120365	0.34495	0.888081	0.609031	2.69177	2.61347	1.81054	0.901901	1.17323	2.04311	2.01587	6.07938	3.8083	2.32482	6.99968	2.81479	4.9014	2.29626	3.75966
HS6ST3	-3.39212	4.84e-05	0.00120687	0.0117548	0.0001	0.00769368	0.0179815	0.0001	0.0260594	0.0001	0.0001	0.00992358	0.0377961	0.209176	0.0974744	0.0140355	0.190957	0.0500278	0.135675	0.00465644	0.0351303
INPP5A	-1.16877	4.88e-05	0.00121321	0.639557	1.08225	1.00424	1.78112	1.10396	1.33791	1.52689	1.3158	1.4318	2.05121	4.08009	1.24699	1.95631	5.16312	1.99778	4.79837	1.9689	1.96988
SLC9A9	-1.26729	4.89e-05	0.00121321	2.57832	0.897179	0.406859	2.3397	1.04934	1.96159	1.09806	1.00263	1.36489	2.64217	5.60184	5.05631	2.17173	4.66901	2.43956	3.21082	1.97347	2.80165
FAXDC2	-1.50529	4.91e-05	0.00121737	1.53327	0.926808	1.20662	2.54297	1.40742	1.55592	1.20318	1.00115	1.84562	1.47958	10.4507	1.70705	2.1264	7.44591	1.6948	8.68068	2.03961	1.91267
CEP55	2.52974	4.94e-05	0.00122431	5.08402	4.72638	6.18319	2.66799	3.59677	1.68937	4.02519	3.21859	3.13993	0.640839	0.0339996	1.31796	0.884293	0.778969	0.565203	0.0001	0.738958	0.984856
CCBE1	-3.46427	5.01e-05	0.00123932	0.0756439	0.0885539	0.0109227	1.2217	0.0265628	0.0383372	0.0729184	0.0484285	0.0373238	0.102924	6.04719	0.476585	0.159437	2.71998	0.164674	7.93445	0.0738403	0.205163
PITPNM3	-1.70712	5.02e-05	0.00124139	0.0668684	0.439495	1.2557	1.23917	1.01596	2.19179	0.356839	2.58238	2.50036	4.09549	5.97663	1.93252	3.69263	7.61294	3.29703	4.58386	3.58765	3.25478
PDLIM4	-2.26828	5.05e-05	0.00124663	0.303032	0.59517	0.348499	1.51218	0.368789	0.656464	0.84931	0.473429	0.370221	0.838616	6.62001	0.531271	0.415443	5.09279	0.425964	11.6063	0.478658	0.376719
RASL12	-2.05872	5.06e-05	0.00124723	0.254083	0.955248	0.14928	2.28065	0.472053	0.648341	0.949358	0.733051	0.771219	1.1983	9.43297	1.23987	0.911984	8.67221	1.14781	5.91361	0.698493	0.836424
LAMP3	2.5358	5.1e-05	0.00125483	2.49409	0.666305	5.14525	0.659517	2.94552	2.42885	2.25847	0.819696	1.03699	0.507503	0.0313132	1.08496	0.33228	0.0370956	0.593918	0.0295991	0.298359	0.26737
MYT1L	-4.33469	5.13e-05	0.00126208	0.0001	0.00234485	0.0001	0.00221403	0.0001	0.00123627	0.0001	0.0001	0.00442307	0.00100945	0.0905715	0.0141197	0.00719172	0.028821	0.00384254	0.0655284	0.0001	0.00508418
GDPD5	1.85672	5.17e-05	0.00126894	0.40301	1.79143	0.845898	1.09817	1.53386	1.31426	3.38296	1.42079	0.946706	0.35182	0.567305	0.307314	0.28724	0.586493	0.306725	0.471803	0.257461	0.380591
CACNA1H	-2.42932	5.17e-05	0.00126917	0.967812	1.765	0.711401	7.96831	0.790135	1.49265	2.00345	1.17195	1.69618	2.02035	24.9623	1.60823	1.59063	26.042	1.90134	38.5233	1.79099	1.56969
MAOA	-1.72931	5.21e-05	0.00127759	5.62832	2.13547	13.6225	30.761	4.58617	6.48167	3.72371	5.45233	17.6518	44.2146	15.5901	19.8222	46.3717	6.04909	41.0612	19.0288	50.5587	55.8579
PPP1R3C	-2.81636	5.22e-05	0.00127759	1.19006	0.373264	0.262964	5.52657	0.30014	0.657916	0.494237	0.411715	1.39643	0.690361	17.9432	2.22218	1.03819	34.3465	0.90304	16.0432	0.680872	0.890868
FAM149A	-1.41617	5.25e-05	0.00128365	0.446265	0.290498	0.56818	1.33153	0.956269	0.655226	0.126526	0.374648	0.935102	1.5559	2.08457	1.64746	1.70702	1.21964	1.14083	2.31391	1.47974	2.0208
TMEM132B	-2.07452	5.26e-05	0.00128365	0.0375009	0.0349745	0.0210744	0.21006	0.0547095	0.035153	0.0350113	0.00597354	0.0461335	0.105646	0.576416	0.1332	0.0694392	0.339394	0.116326	0.472698	0.0995144	0.111636
GYPC	-1.62373	5.29e-05	0.00129035	0.885816	0.695303	0.284926	2.17761	0.793618	1.17396	1.04246	1.07835	0.826794	1.23892	5.25821	3.05768	1.29485	7.0536	1.2914	6.06355	0.88044	1.46986
SYPL2	-2.74794	5.3e-05	0.00129075	0.0592196	0.134789	0.0636683	0.418634	0.0259128	0.0617646	0.108401	0.0546582	0.122923	0.138653	1.32221	0.121931	0.0583768	3.02747	0.132128	2.06471	0.115506	0.0722702
ARHGEF25;SLC26A10	-2.4702	5.32e-05	0.00129483	0.142656	0.72901	0.137298	2.32192	0.217985	0.511516	0.492286	0.343829	0.558018	0.480414	10.1417	1.05977	0.53139	6.35621	0.807844	9.97943	0.32554	0.542372
B4GAT1	-1.16338	5.34e-05	0.00129868	1.22621	1.99473	1.74894	2.35147	1.7119	2.15335	3.48268	2.82903	2.85572	4.32172	7.57207	3.67496	4.27919	5.32487	4.10938	8.53184	4.17977	3.59531
TM6SF2;HAPLN4	-2.22465	5.36e-05	0.00130075	0.0976693	0.10418	0.0311075	0.0846155	0.0218178	0.141652	0.163193	0.0326675	0.0615113	0.528682	0.0502152	0.164297	0.807428	0.114333	0.284565	0.0259464	0.555011	0.92085
WSCD2	-4.29864	5.39e-05	0.00130657	0.0001	0.0930297	0.0001	0.213154	0.00455555	0.0302726	0.0001	0.0208882	0.0172592	0.0498241	0.78991	0.103914	0.0433478	4.72451	0.128619	1.51592	0.0315798	0.080047
EDIL3	-1.20855	5.41e-05	0.00131082	4.14012	1.66832	2.62031	5.05786	3.57332	4.87843	2.86352	3.38827	7.46408	14.2322	5.28364	13.9084	8.74088	4.03988	6.70446	3.44747	9.45225	16.5897
HBA2;HBA1	-1.61619	5.44e-05	0.0013147	1.93424	4.23984	1.43117	1.92825	6.02142	6.15549	5.10616	3.14347	0.446117	5.85976	27.0989	10.2296	6.99257	7.83168	7.08477	15.5785	5.87932	6.65957
ADCY2	-2.29641	5.44e-05	0.0013147	0.131139	0.183593	0.0204515	0.423312	0.0365033	0.0963919	0.0786615	0.0177508	0.0947949	0.333032	1.85479	0.28213	0.203729	1.13913	0.0629889	1.15834	0.0985629	0.185397
RORA	-1.42968	5.45e-05	0.00131669	1.04325	0.584521	0.213251	1.68542	0.730818	0.680749	0.500686	0.498842	1.0028	0.933573	4.58262	1.55684	1.09329	3.58934	1.007	3.72993	0.924779	1.27904
NRG2	-3.62429	5.51e-05	0.0013282	0.0271165	0.0001	0.00743743	0.0971997	0.0125018	0.0001	0.00937872	0.0001	0.00859917	0.110927	0.682368	0.0756809	0.0312219	0.3269	0.0755552	0.654345	0.00804175	0.0392646
RBL1	1.38481	5.52e-05	0.0013282	4.3347	7.4591	4.61371	3.0913	3.09404	2.87576	6.49186	3.83114	3.19835	1.70079	1.39227	2.43517	1.77975	1.25326	1.92112	1.12814	1.65787	1.66246
ITGA7	-2.59306	5.53e-05	0.00133056	0.735063	1.35262	0.421204	5.95838	0.562374	0.905848	1.45299	0.714335	0.689866	1.03104	18.5959	1.32872	0.850565	25.6121	1.20672	26.4675	0.901429	1.19419
C1QTNF7	-2.05647	5.54e-05	0.00133225	0.113228	0.105884	0.215501	0.786084	0.0699834	0.305398	0.060969	0.204555	0.282717	0.717302	1.15146	0.270806	0.274276	2.80173	0.523653	2.27299	0.245648	0.661789
IGSF9B	-3.03874	5.55e-05	0.00133427	0.160035	0.254615	0.0857737	1.30133	0.0585625	0.213207	0.0489328	0.456725	0.241113	0.252849	5.27491	0.175518	0.145436	10.4204	0.173171	6.3664	0.205747	0.161927
CARMIL3	1.89154	5.57e-05	0.00133678	0.640902	1.45001	0.541723	1.76314	0.537542	0.353413	0.414134	0.304732	0.990443	0.388973	0.115868	0.181769	0.274997	0.102484	0.25212	0.0570865	0.238346	0.273919
CNTD2	2.63954	5.64e-05	0.00134649	0.312739	0.0822051	0.89682	0.229665	0.633012	0.147479	0.200917	0.58797	0.353269	0.0467447	0.11625	0.0814573	0.0558932	0.0589295	0.0190003	0.0795836	0.0770442	0.0177996
TMOD2	-1.52491	5.66e-05	0.00135089	0.587934	1.1552	1.48394	2.17568	0.600334	0.880672	0.984402	0.770246	0.740712	1.43003	7.92025	2.5678	1.29593	3.68221	1.68966	6.25	0.904702	1.24951
CPQ	-1.07656	5.7e-05	0.00135781	2.83283	1.92224	2.62787	3.41428	1.69532	2.96598	1.88307	1.60497	2.68998	4.84503	8.00413	4.0334	3.18472	8.57094	3.48487	6.45425	3.62964	3.42458
KCNG1	-2.51403	5.7e-05	0.00135895	0.0001	0.0032436	0.0124613	0.0516949	0.0866202	0.120769	0.0469733	0.0173535	0.118045	0.129659	0.135413	0.455724	0.57826	0.388872	0.438661	0.0504137	0.124134	0.310799
RGMA	-2.29694	5.73e-05	0.00136373	0.0303287	0.356649	0.0620401	1.31187	0.114552	0.512054	0.50772	0.319651	0.386168	0.539255	2.82382	0.928951	0.472526	7.63176	0.692193	3.75295	0.309209	0.545306
MCM2	1.51845	5.77e-05	0.00137184	3.26834	12.8304	7.72875	8.22092	7.16216	6.82751	12.3976	7.40558	8.76943	3.83032	1.17982	3.56087	4.23278	0.871239	4.47153	0.960526	3.60229	3.33437
MRGPRF	-2.82696	5.81e-05	0.001378	0.24142	2.30721	0.400949	8.07275	0.704218	1.23481	1.94696	0.642958	0.94973	1.9305	34.902	3.04104	1.24562	40.4524	1.66895	32.2074	0.726541	0.912968
HERC3;AC098582	-0.897272	5.83e-05	0.00138085	1.78411	1.13632	1.64976	2.0454	1.45576	2.38478	1.36909	1.51876	3.24267	3.68221	3.03001	3.19079	4.10437	3.0141	3.21023	2.92201	3.7358	4.00379
CNTNAP3B	-2.85437	5.83e-05	0.00138085	0.103923	0.0466235	0.00723191	0.418457	0.0250423	0.307751	0.0291064	0.0665199	0.0232431	0.142598	1.41974	0.121548	0.0791131	4.57163	0.31948	0.551789	0.0857374	0.142011
FGFR1	-1.84563	5.84e-05	0.00138298	0.574966	0.799263	0.272413	1.93334	0.426463	0.789947	1.00074	1.08911	0.572822	1.23376	7.70459	1.18135	0.785569	6.43025	1.11035	7.03883	0.592301	0.731629
CD163L1;CD163	-1.11384	5.87e-05	0.00138856	3.20498	1.05472	0.683988	2.05389	1.69185	2.32076	2.65197	2.36507	2.82868	6.38372	1.54462	6.02396	4.25213	3.58642	4.42827	3.24685	3.77346	7.56862
PCDH7	-1.85608	5.88e-05	0.00138985	0.456283	0.717864	0.204141	2.09409	0.465531	1.28934	0.592129	0.457636	0.744233	0.84859	6.70393	1.57412	0.557251	5.7196	1.27464	7.08039	0.678166	0.981904
WNT11	3.66238	5.89e-05	0.00139101	0.0110868	0.196549	0.0255364	0.115646	0.820775	0.687678	0.179326	15.162	0.996165	0.277475	0.0805963	0.12843	0.129108	0.10563	0.265903	0.0502861	0.313371	0.0862114
CAND2	-1.96176	5.94e-05	0.00140276	0.209641	0.462505	0.13847	0.948788	0.302036	0.35094	0.551343	0.343076	0.403622	0.508143	3.44303	0.685387	0.373855	3.67106	0.770731	4.33355	0.320743	0.346961
DOCK3	-2.25865	5.95e-05	0.00140407	0.252023	0.223405	0.0849	0.395188	0.185039	0.177907	0.174171	0.174418	0.24694	0.134223	3.40297	0.308835	0.115243	1.63509	0.165141	3.02804	0.120121	0.249637
FANCB	1.86707	6e-05	0.00141164	1.11142	1.70956	4.2659	0.721505	1.31193	0.787942	2.31676	1.78059	1.04628	0.496309	0.490726	0.830325	0.299042	0.414592	0.584119	0.249638	0.313023	0.448383
PLCL1	-1.25913	6.01e-05	0.00141348	0.194531	0.160207	0.557217	0.669233	0.477708	0.292731	0.495304	0.309056	1.15195	1.03013	0.98829	0.995605	1.3544	0.723414	1.51948	0.860916	0.940521	1.89833
PPP2R2B	-2.05481	6.09e-05	0.00142929	0.0793927	0.0473805	0.0118162	0.219389	0.0445569	0.0655293	0.0277997	0.0355179	0.0694592	0.0860752	0.638227	0.170771	0.133183	0.630044	0.101407	0.574644	0.0449185	0.117153
KCNMB1	-3.15811	6.1e-05	0.00143143	0.144448	0.433511	0.204098	4.06888	0.255718	0.417002	0.191976	0.182891	0.346139	0.551201	15.1292	0.778262	0.365991	19.712	0.440994	18.0127	0.271096	0.482065
GNL3	1.28954	6.11e-05	0.00143249	6.02963	8.42425	5.22523	7.00982	7.45875	6.78953	7.95558	10.1738	7.45115	3.6733	1.42474	4.05678	3.95334	2.09465	3.27031	1.38745	3.60787	3.7427
FIGN	-1.71839	6.12e-05	0.00143249	0.661147	0.188935	0.0886619	0.650801	0.109456	0.337804	0.264703	0.161552	0.388697	0.421432	2.4956	0.670606	0.341224	1.7778	0.429017	2.19121	0.317582	0.739777
ORC6	2.10435	6.12e-05	0.00143282	1.33164	3.1006	2.51731	1.56785	1.49796	1.06407	2.66461	2.13037	2.51672	0.746661	0.0344093	0.730633	0.613986	0.0688762	0.835522	0.0393415	0.465153	0.742372
TMEM132C	-2.65772	6.13e-05	0.00143282	0.0001	0.0001	0.00682	0.052161	0.034937	0.069779	0.108507	0.089189	0.139196	0.337586	1.0651	0.378404	0.116888	0.06747	0.159551	0.471238	0.226111	0.337818
SLC8A1	-2.18215	6.13e-05	0.00143282	1.12806	0.679933	0.456977	2.32268	0.756877	1.06231	0.779663	0.533531	0.601787	0.88712	10.8016	0.887251	0.666804	9.45991	0.552236	13.1354	0.494482	0.882086
CXCL10	2.4105	6.15e-05	0.001435	4.49211	11.7613	1.52091	20.4911	15.1699	15.5824	5.29686	1.30916	3.29727	0.840219	0.18471	2.9429	2.1487	2.52426	1.26505	2.06241	0.897363	1.97872
MEIS1	-2.14396	6.15e-05	0.001435	0.401682	1.33471	0.263956	5.23742	0.549431	0.893263	1.30662	1.23679	1.1004	1.64185	16.5686	1.98493	1.96011	14.1241	1.47521	13.855	1.17984	1.68059
UTP14A	1.53637	6.18e-05	0.00144135	1.43811	2.79361	4.95317	1.90756	2.01964	2.12899	4.34579	4.1653	2.56271	0.939834	0.921441	1.14052	0.986412	1.07456	0.957036	1.0882	1.01526	0.948874
PODN	-1.70356	6.21e-05	0.00144488	0.378029	0.593905	0.487944	1.53193	0.437899	1.02576	1.39482	1.22766	0.988273	1.32857	6.36385	0.776336	0.872714	5.4873	1.60063	7.82264	0.883689	1.1362
PTN	-2.30316	6.21e-05	0.00144607	0.176469	0.197901	0.172371	1.26782	0.159078	0.555766	0.0001	0.307063	0.423389	1.18425	3.56274	1.69504	1.03495	3.0637	0.27012	3.34477	0.654583	1.27896
DCLK2	-1.73142	6.25e-05	0.00145209	0.549716	0.705088	0.357393	2.45698	0.624684	0.559217	0.484337	0.538538	0.426892	1.12505	4.93679	1.03808	1.18262	5.88753	1.00297	5.08079	0.890998	1.11224
TIMELESS	1.45816	6.28e-05	0.00145783	3.67068	6.16093	4.77036	4.38389	4.67889	4.06349	6.33662	3.48244	3.08654	2.51987	0.637774	1.70295	2.04239	0.753167	3.00143	0.449063	2.06409	1.61823
ADH1B;ADH1C;ADH1A	-2.3008	6.29e-05	0.00145783	0.58208	0.253726	0.272262	0.945344	2.35389	6.01703	0.192177	1.34418	9.20369	10.0711	9.86023	21.6079	11.3923	1.80458	20.0711	3.68104	10.5147	15.2806
AK5	-1.73661	6.31e-05	0.00146128	0.0468477	0.0522616	0.0316247	0.188131	0.0464546	0.0589851	0.0527929	0.0330448	0.0919853	0.0892305	0.595141	0.249473	0.174364	0.249876	0.13362	0.31508	0.0843209	0.115489
CYP3A4	-3.67754	6.32e-05	0.00146298	0.0504586	0.0255128	0.0438353	0.0302404	0.0535582	0.0701385	0.0361456	0.0236897	0.729094	1.21395	0.0328675	0.21603	0.419647	0.0525921	0.0669335	0.0403161	6.65011	4.90478
ANTXR2	-1.25426	6.34e-05	0.0014655	1.99909	1.3243	1.66492	4.83122	1.72429	1.60676	1.17831	2.92333	3.10626	3.62272	9.1398	4.16373	3.6539	7.62449	2.15542	10.1697	3.28045	4.75405
REC114	-1.22276	6.35e-05	0.00146576	0.541536	0.204539	0.295047	0.724991	0.435761	0.504299	0.468688	0.412528	0.778861	0.836465	1.9525	0.875144	1.0745	1.62044	0.620312	1.73492	0.608283	0.867966
STBD1;FAM47E;FAM47E-STBD1	-1.14473	6.36e-05	0.00146669	1.15587	0.562887	0.789499	1.12529	0.24057	0.826023	0.770658	1.764	1.29329	1.35763	1.65168	2.58402	1.92538	3.38754	1.95702	1.58027	1.73005	2.68246
UGP2	-1.0068	6.41e-05	0.00147442	6.95196	4.89648	8.70254	7.0624	9.88556	7.24116	5.59815	6.39009	12.5693	17.0775	8.46314	18.8969	18.0648	10.4229	15.1964	8.34619	19.1419	23.6405
CLEC10A	-1.49662	6.45e-05	0.00148191	0.412473	0.783879	0.141558	0.65492	1.29151	0.857883	1.54267	1.33298	0.81849	3.93101	3.55952	3.63772	1.65605	1.76458	1.24356	1.82328	1.92035	2.57661
OLFML3	-1.50183	6.46e-05	0.00148328	0.793751	1.35094	0.614376	5.12282	1.4419	1.86135	2.91731	2.17976	2.6038	4.48733	14.5325	5.22052	3.11391	7.8008	3.80933	9.11816	2.51017	2.89291
KIF23	1.77645	6.46e-05	0.00148328	1.88269	3.77001	3.13453	2.25485	1.95928	1.28495	2.55726	2.16665	2.71251	0.721442	0.109222	1.19875	1.05465	0.50312	0.876526	0.100149	0.623501	1.15352
C2orf40	-4.31073	6.5e-05	0.00148845	0.0001	0.0001	0.0001	0.598601	0.0434961	0.0501639	0.0001	0.0001	0.113821	0.4789	3.97357	0.533178	0.138925	1.16781	0.191029	8.57835	0.281995	0.663118
SVIL	-1.8092	6.55e-05	0.00149612	1.75493	1.92251	1.08792	4.54323	2.02756	2.0631	1.27586	2.90995	2.13944	2.23435	16.4319	1.85038	2.32928	14.5446	2.01765	24.7817	2.70545	2.22901
CKAP2L	2.53215	6.55e-05	0.00149612	0.619956	1.59396	3.62872	0.739438	2.09399	0.644743	0.727116	1.05391	1.02906	0.245029	0.0219355	0.432971	0.178826	0.16599	0.319151	0.0001	0.272557	0.460635
CSE1L	1.45721	6.67e-05	0.00151523	20.5188	30.2592	33.9849	14.2217	15.4356	12.5313	25.5225	27.035	12.6354	6.67204	9.20074	8.49202	7.41884	9.33555	7.14931	8.58781	6.34417	6.77774
GNG2	-1.18775	6.69e-05	0.00151812	1.23614	0.908291	0.632867	2.49103	1.42216	1.75913	1.43493	1.44967	1.58129	2.13366	4.92903	5.07152	1.90574	4.77491	2.51048	4.51554	1.50933	2.07088
GRHL1	2.27917	6.69e-05	0.00151812	0.9156	0.732057	0.617063	2.4145	1.23944	1.1455	0.484171	0.686688	0.232224	0.0913666	0.216835	0.190479	0.128715	0.404682	0.160731	0.391589	0.0930777	0.0669182
CNN1	-3.82106	6.72e-05	0.00152155	0.322519	8.72581	1.68001	61.2872	1.60947	3.42819	1.84984	2.32804	2.58218	5.42836	352.221	13.8513	3.4637	439.096	2.61609	360.7	3.60899	3.59586
ARMCX1	-1.89806	6.74e-05	0.00152484	0.465455	1.6379	0.438885	3.00616	1.11398	1.10164	0.89587	1.18645	1.01741	1.50011	12.1536	3.01489	1.34472	8.02985	1.24085	10.5438	0.804827	1.8579
TIAM1	-1.09236	6.75e-05	0.00152508	0.60237	0.645509	0.199634	0.855745	0.693571	0.970835	0.550314	0.641153	0.902734	1.99667	1.11633	1.76755	1.65422	0.946887	1.55081	0.849644	1.30419	1.73901
KY	-2.70517	6.85e-05	0.00154399	0.0621858	0.0606357	0.0320683	0.173287	0.0125709	0.0548006	0.0486293	0.0620738	0.0460612	0.0766758	1.34639	0.0400148	0.0413411	0.767868	0.028918	1.22281	0.0298669	0.0479302
ADAMTS1	-1.4537	6.89e-05	0.0015504	2.21092	2.45923	2.47281	3.07719	3.74751	7.37685	2.60841	3.13493	1.95027	7.57895	20.5585	9.04768	1.30009	8.89303	6.9881	17.1859	3.76515	4.22053
MCM3	1.28281	6.92e-05	0.0015552	16.4385	37.975	19.8475	20.3422	23.1732	14.7275	25.0675	21.9082	13.5736	10.1235	7.04696	10.0971	9.79648	5.9516	10.9018	6.52594	9.82397	9.07618
IGF1	-2.45316	7e-05	0.00157109	0.0159729	0.115569	0.0387631	0.134451	0.0876325	0.150051	0.597869	0.236443	0.621686	0.691907	1.40394	0.462985	0.655058	5.91836	1.05899	0.125194	0.139183	0.488128
RGS22	-2.19529	7.01e-05	0.00157284	0.012442	0.0126092	0.00637051	0.0119133	0.010896	0.0320419	0.00762128	0.0498375	0.00947155	0.0257548	0.186575	0.128375	0.0304478	0.049539	0.109254	0.0990675	0.0333967	0.0392321
CELSR1	1.67785	7.02e-05	0.00157474	0.591035	3.75065	3.24687	3.93307	2.58508	1.74893	1.70558	2.50075	3.0104	2.00929	0.4029	0.607877	0.790251	0.558384	0.490031	0.198724	1.45276	0.70102
MT1G	-2.57543	7.09e-05	0.00158502	2.50054	0.363552	0.123763	1.76871	3.6323	0.368471	1.5587	2.23262	7.6325	15.5856	12.0177	21.9073	10.3717	0.702191	11.4551	0.191439	36.268	11.7905
DDIAS	2.22328	7.1e-05	0.00158639	0.235939	0.907184	1.32086	0.411364	1.01793	0.284276	0.922162	1.91248	1.20102	0.281309	0.113728	0.138697	0.0615545	0.138023	0.52887	0.0181774	0.0842485	0.394289
MAGEA9B	11.4302	7.12e-05	0.00158836	0.0356462	0.0001	0.0001	0.0001	0.0001	1.65161	0.795778	0.0001	0.0001	0.0001	0.0001	0.0001	0.0001	0.0001	0.0001	0.0001	0.0001	0.0001
DPY19L2	-2.06131	7.21e-05	0.00160705	0.147659	0.225809	0.0919709	0.568172	0.174639	0.184787	0.25017	0.0744344	0.354289	0.388941	1.9289	0.495946	0.0877056	2.23668	0.246434	2.44148	0.164394	0.657051
LONRF2	-3.36549	7.32e-05	0.00162332	0.00942278	0.0654073	0.00605386	1.14746	0.0726423	0.0341215	0.00912822	0.0419856	0.0346337	0.184283	5.05359	0.286612	0.174224	3.40622	0.240802	4.65932	0.458111	0.180908
CNTN4	-1.53726	7.34e-05	0.00162721	0.551551	0.0631204	0.218012	0.385778	0.309385	0.474242	0.274484	0.246918	0.381709	0.550075	0.657621	2.01172	0.676186	0.388779	1.59833	0.235365	0.69316	1.62087
TACR2	-3.45357	7.36e-05	0.00163087	0.076695	0.361421	0.219091	2.66435	0.0881841	0.175138	0.250169	0.14369	0.0493431	0.20436	14.2131	0.414907	0.222128	12.3443	0.176136	16.1724	0.242988	0.138825
CD46	1.36983	7.36e-05	0.00163087	13.5404	32.6915	18.9757	15.2481	35.7579	16.3752	12.4247	13.125	16.7111	6.96257	5.45722	10.4149	8.0135	6.75609	8.3103	4.80044	8.13662	8.80405
SPOCD1	2.31094	7.37e-05	0.00163138	0.296314	0.465834	0.102012	0.38605	0.141645	0.350883	0.150902	0.110989	0.354777	0.15397	0.0001	0.0280604	0.0727423	0.036135	0.0375426	0.0215986	0.0661705	0.0591711
WIPF3	-1.84107	7.48e-05	0.0016522	0.195194	0.172782	0.0111256	0.152388	0.0378657	0.0678077	0.121465	0.0893838	0.0317573	0.2999	0.413281	0.269343	0.195438	0.901563	0.169804	0.58704	0.0988969	0.216733
BNC2;C9orf92	-2.21418	7.5e-05	0.00165663	0.327429	0.571838	0.113837	1.90147	0.256193	0.705993	0.557707	0.461754	0.522801	0.490118	8.15725	1.07408	0.362232	5.33693	0.49297	8.23767	0.381224	0.612837
LPP	-1.44985	7.52e-05	0.00165954	2.47746	3.5887	5.95456	5.19921	3.65033	2.52022	2.45928	2.75601	2.50213	4.73486	25.1023	4.9306	4.75675	11.5177	4.80789	20.9094	3.72561	4.49544
KLF15	-2.50395	7.54e-05	0.00166128	0.301905	0.0564634	0.72636	0.208375	0.0612859	0.0662271	0.064198	0.230014	0.299578	0.342119	0.51032	0.291129	0.144166	0.3603	0.30189	7.16954	0.618156	1.68883
ARHGEF26	-1.90029	7.62e-05	0.00167265	0.60068	0.279386	0.174629	0.875968	0.294557	0.485499	0.519577	0.234484	0.38983	0.387433	5.58908	0.465214	0.300685	2.28877	0.400234	4.08502	0.41401	0.458348
TRMT6	1.54295	7.64e-05	0.00167561	1.00473	2.23201	3.0385	1.65204	2.26092	3.27134	2.83552	3.97795	1.43644	0.872832	0.574271	1.00853	1.03597	0.914163	0.778252	0.696215	0.749962	0.820122
INSIG1	1.74245	7.98e-05	0.00173549	4.11719	4.80671	3.39036	5.63219	11.5087	4.51641	24.6086	22.6599	10.4242	4.6818	2.44867	2.24398	4.9531	1.41145	2.20139	1.9115	3.56277	3.98021
WDR43	1.28878	8.02e-05	0.0017414	2.72063	5.83907	6.62782	4.52373	4.98594	3.31627	5.77544	5.461	4.42184	1.98304	1.77775	2.71263	1.8997	1.82203	1.81314	1.54192	2.08933	2.23513
C11orf52;HSPB2	-1.29778	8.05e-05	0.0017445	0.606329	0.294773	0.355841	0.608558	0.256919	0.516808	0.523277	0.504135	0.728388	0.995279	1.74526	1.06954	0.902996	2.2976	0.773565	1.44877	0.675538	0.896628
DCX	-2.921	8.07e-05	0.00174788	0.00845464	0.022216	0.00330645	0.00733374	0.0001	0.0001	0.0001	0.00920958	0.0001	0.0772543	0.0937754	0.0586257	0.0344011	0.0182154	0.03089	0.030006	0.0168438	0.0256451
ENTPD3	-1.51013	8.07e-05	0.00174788	0.32691	0.101256	0.234782	0.59011	0.245309	0.699762	0.22517	0.184848	0.43541	1.01305	2.49721	0.930995	0.887691	0.692506	0.445366	0.953676	0.626688	0.621979
GSTM3	-1.72267	8.09e-05	0.00175071	4.7351	0.819458	0.443182	1.25932	0.402598	1.0948	0.913734	1.10172	0.935104	2.05532	10.0179	2.68552	1.28666	7.08287	1.8545	10.65	1.23628	1.76306
DIXDC1	-1.86757	8.15e-05	0.00176118	0.75195	1.58452	1.21134	4.57826	0.68094	2.13444	1.36083	1.76327	2.25976	2.04083	15.1453	2.70208	1.63026	14.6457	1.9033	18.3696	1.37456	1.76211
APLP1	-2.3019	8.16e-05	0.00176296	0.0001	0.130728	0.00894952	0.221319	0.0604142	0.0953553	0.120601	0.0124869	0.160376	0.260903	1.02859	0.278054	0.168353	0.684914	0.293291	0.838721	0.182578	0.260402
PTK7	1.88687	8.2e-05	0.00176899	1.68109	11.7199	3.38713	4.09311	1.23458	3.26728	20.4836	6.07191	4.11488	2.54342	0.722152	1.88524	2.13292	1.04155	1.95827	0.596882	2.19721	2.07883
CSRP1	-2.37749	8.22e-05	0.00177199	1.09123	8.43996	4.82806	28.0629	5.41933	5.32581	4.36391	4.14674	5.44978	6.71961	97.8997	7.6919	5.42838	104.212	6.98428	109.127	5.9606	4.79379
FNBP1	-1.35048	8.22e-05	0.00177268	1.84251	2.55537	1.19786	5.06163	1.9886	1.77496	1.7058	1.59436	1.85028	3.41755	12.4087	2.63406	2.89708	9.37958	2.38937	10.6848	3.0836	3.01174
PADI1	3.06115	8.24e-05	0.00177584	0.0258993	0.0860311	0.0684036	0.513834	0.334702	0.0999152	0.0493282	1.45711	0.379518	0.0465826	0.0001	0.0169604	0.0616562	0.015151	0.0134449	0.0197412	0.0960308	0.0915368
KCNA5	-2.65859	8.28e-05	0.00177851	0.042468	0.085806	0.207811	0.105187	0.203332	0.142686	0.185335	0.054536	0.027763	0.119278	1.40818	0.342484	0.065216	0.090271	0.184806	4.02577	0.115826	0.309138
AMOTL1	-2.34939	8.33e-05	0.00178925	0.262425	0.723258	0.235132	2.46898	0.312665	0.801465	0.818973	0.493023	0.296841	0.629389	8.72773	0.931585	0.453519	7.67816	0.535912	12.7866	0.385178	0.551836
CHAT	-3.48425	8.36e-05	0.00179285	0.0001	0.0001	0.0001	0.0248	0.00772557	0.0001	0.0001	0.0355578	0.0553258	0.0947636	0.0400341	0.286731	0.183454	0.0215318	0.414687	0.0691162	0.0480601	0.228271
DPP6	-4.4168	8.39e-05	0.00179768	0.00305341	0.0515571	0.00785441	0.668834	0.00618439	0.0103159	0.00427034	0.00850838	0.0102594	0.0572318	7.43531	0.126615	0.0366225	1.15547	0.0358657	7.56833	0.0230492	0.026126
NPAS4	-3.34594	8.42e-05	0.00180234	0.0001	0.0730282	0.0330026	0.201357	0.0584721	0.0665402	0.0474147	0.0625507	0.0001	0.108824	2.32413	0.141207	0.0403587	1.28688	0.052197	1.46335	0.0344232	0.0653667
GAD1	3.55662	8.46e-05	0.00180801	0.524056	0.176922	0.54358	0.22998	0.0173198	0.129007	0.0370902	0.0169042	0.0246286	0.0406641	0.0277665	0.0001	0.0132618	0.0358611	0.00396778	0.00953601	0.0001	0.0131768
FBLN2	-1.29055	8.5e-05	0.00181212	0.786913	3.01831	0.607189	4.64798	1.66212	3.45218	4.94518	4.157	3.16491	11.2398	10.3434	7.37476	6.35043	3.44674	8.82697	5.08226	5.02347	6.99452
TTLL7	-1.85911	8.57e-05	0.00182409	0.577417	0.135964	0.812593	0.732192	0.215183	0.626639	0.0781487	0.14086	0.385658	0.540202	2.4361	1.16042	0.425648	4.80794	0.491526	2.22734	0.508983	0.841706
ANLN	1.99555	8.57e-05	0.00182409	4.95064	6.63223	6.55171	5.38536	11.5932	3.67613	8.72289	5.88006	6.83635	1.57362	0.19391	1.74327	1.49774	5.05031	1.58831	0.28838	1.16029	2.00787
SCN2B	-4.0808	8.58e-05	0.00182501	0.0001	0.0001	0.0001	0.233296	0.023971	0.021558	0.0001	0.0001	0.013343	0.217837	1.52797	0.293615	0.128928	1.42048	0.183529	1.0039	0.061751	0.114427
KIAA0408;SOGA3	-1.8714	8.59e-05	0.0018268	0.0740898	0.237298	0.0420339	0.678448	0.0797337	0.163593	0.15007	0.0870105	0.157002	0.318218	1.89838	0.534874	0.25847	1.02009	0.263597	1.29701	0.198118	0.318936
MRC1	-0.965289	8.63e-05	0.0018297	5.94085	3.78533	2.16908	6.80056	5.40014	5.21069	5.4025	3.94791	6.15947	8.02215	11.1037	9.38026	6.14393	15.3765	8.14195	11.1086	5.8068	12.4182
PCYT1B	-2.69248	8.65e-05	0.00183159	0.0001	0.0730847	0.053884	0.112416	0.0314255	0.0156468	0.0528789	0.0325728	0.0329005	0.0777277	0.632569	0.0372226	0.0377652	0.767047	0.0600699	0.874189	0.0458055	0.0850381
AQP7	-1.8567	8.65e-05	0.00183159	0.352305	0.162761	0.0986662	0.28868	0.185309	0.436437	0.179468	0.183486	0.263517	1.12704	0.755614	0.731895	1.05876	0.0679265	1.40393	0.042472	1.3555	1.24598
PHLDA2	2.21256	8.67e-05	0.00183482	1.57409	2.63294	1.73981	4.90006	10.8426	4.82387	7.37384	10.6676	3.94376	0.898694	0.117739	2.74557	1.91613	0.482877	1.3497	0.298849	2.03185	0.622213
P2RX1	-1.49048	8.69e-05	0.00183634	1.20859	0.157877	0.103293	0.754316	0.752003	0.935615	0.493357	1.20521	1.26847	2.08226	2.66708	2.63449	1.87421	1.31903	1.90491	3.87112	0.957025	2.01793
FAM107A	-1.74382	8.69e-05	0.00183657	0.141834	0.132055	0.07806	0.375927	0.280116	2.01283	0.314716	0.499414	0.738308	1.77856	1.73234	1.09642	0.8628	0.923156	1.76168	2.73034	2.51413	1.91732
S100A2	2.94987	8.71e-05	0.00183972	0.16707	1.88837	0.362814	0.485734	1.2042	0.500773	0.412911	0.584071	1.36062	0.0649324	0.267691	0.0001	0.0364986	0.130728	0.0796056	0.18205	0.0304603	0.109544
MYL9	-3.11601	8.73e-05	0.00184295	1.93044	11.0833	3.49585	67.5474	3.43193	6.64585	6.56845	5.79159	5.5002	6.40916	347.06	15.3591	5.24231	325.465	6.292	255.78	4.03249	5.33885
SLC35F1	-1.95485	8.85e-05	0.00186148	0.359531	0.131376	0.281389	0.579025	0.161359	0.111164	0.111315	0.0984898	0.12363	0.258029	2.32696	0.403579	0.391405	1.57588	0.269948	1.87161	0.172807	0.317677
DACH1	1.88372	8.86e-05	0.00186148	0.935839	3.04449	2.98438	3.18594	1.62453	3.33896	6.00377	2.37181	4.68451	0.838008	0.279729	1.6065	0.894644	0.0910927	1.6118	0.174347	0.707366	1.4313
ANKRD33B	-1.67156	8.86e-05	0.00186148	0.394831	0.248132	0.106249	0.380268	0.023741	0.563134	0.601284	0.346901	0.115988	0.993727	1.24354	1.33916	0.75311	0.146895	0.846129	1.84287	0.795358	0.896839
NRXN2	-2.258	8.92e-05	0.00187139	0.0527551	0.110199	0.0672381	0.406731	0.022095	0.0598066	0.0777783	0.0715865	0.0461044	0.235202	1.89699	0.20839	0.131058	0.28265	0.110049	1.29017	0.150535	0.0682605
C3orf67	2.22863	8.93e-05	0.0018723	0.523782	0.275942	0.0964121	1.29572	0.71733	0.148889	0.37422	0.462495	0.327451	0.249655	0.0142928	0.0862589	0.213389	0.0168956	0.0937745	0.0241563	0.0890408	0.1134
SP8	7.87778	8.95e-05	0.00187301	0.0963619	1.70701	0.0001	0.0373822	0.637754	0.0460498	0.0001	0.0001	0.0001	0.0001	0.00993511	0.0001	0.0001	0.0001	0.0001	0.0001	0.0001	0.0001
DNAH2	2.1209	8.97e-05	0.00187706	0.83727	0.288863	0.196012	0.282228	0.106517	0.223087	0.0168063	0.113814	0.193048	0.0955658	0.0556262	0.0519359	0.0674733	0.0417258	0.0653225	0.0461174	0.0582462	0.0370286
INSYN1	-2.27097	8.98e-05	0.00187803	0.0502399	0.0737936	0.014762	0.321047	0.026558	0.053973	0.074559	0.0439791	0.0650046	0.140874	0.774799	0.202508	0.102691	1.07199	0.125221	0.944531	0.0785992	0.052762
ADGRD1	-1.76439	9.01e-05	0.00188254	0.0479909	0.186377	0.0470945	0.349595	0.104037	0.439204	0.855216	0.209102	0.241288	0.572841	1.46904	0.410277	0.369348	1.86663	0.724318	1.89503	0.407184	0.710296
DGKB	-2.88682	9.09e-05	0.00189326	0.168648	0.00651325	0.0292393	0.24153	0.0203764	0.10657	0.0310766	0.0367647	0.00722382	0.0727606	1.8844	0.144198	0.0662196	0.680078	0.0770269	1.78642	0.0225183	0.0588118
MYH3	-1.84744	9.22e-05	0.00191654	0.179384	0.111511	0.101954	0.239027	0.113573	0.222684	0.13827	0.326562	0.271567	0.213924	0.856166	0.175431	0.354969	2.63267	0.245352	1.21884	0.248436	0.188151
FBLN5	-1.57849	9.24e-05	0.00191767	0.943048	1.61864	0.465795	3.89735	1.64544	2.92817	2.80088	1.7275	1.57563	3.37559	8.68549	2.70257	1.96457	18.8615	3.09093	9.22739	2.29639	2.36661
FAM117A	-1.19529	9.27e-05	0.00192017	1.69993	0.576988	0.982329	1.01218	0.578325	1.52577	1.47404	1.47913	1.28978	1.72302	4.43757	2.58855	1.88237	3.54931	1.89232	4.70441	1.50025	2.03757
PHOX2B	-3.7286	9.28e-05	0.00192184	0.0465711	0.0001	0.0001	0.16768	0.0225035	0.0001	0.0001	0.0303911	0.0001	0.106172	1.28255	0.220714	0.191872	0.401276	0.299232	0.832762	0.0205525	0.192847
GNAO1	-2.14419	9.3e-05	0.00192406	0.330496	0.173779	0.0319506	1.21924	0.131181	0.314106	0.208561	0.144206	0.201648	0.411369	2.85727	0.413553	0.329054	3.25365	0.348411	4.01108	0.285478	0.26914
ASAP3	-1.29846	9.31e-05	0.00192418	1.25431	0.965161	0.249538	2.64824	1.88282	2.79348	1.47184	2.68794	3.59095	4.54865	3.11035	5.00354	5.77965	3.9953	8.42229	2.33843	5.50219	4.4526
ZC3HAV1L	1.2962	9.43e-05	0.00193954	4.00993	4.72957	3.42737	3.93125	4.81081	2.96876	4.9714	3.77928	4.17769	1.58779	1.85677	1.48096	1.50366	1.90291	1.5826	1.90149	1.32084	1.85033
NBPF1	-1.06139	9.45e-05	0.00194275	3.29796	1.24652	1.6275	2.4017	1.5789	3.15092	3.37677	3.35581	4.43554	5.94844	2.59054	4.90905	7.15749	2.93321	6.38787	3.27906	10.2629	7.60223
AC008403	2.26793	9.46e-05	0.00194404	0.0496382	0.497833	0.211239	0.318605	0.924343	0.583402	0.784525	1.05323	0.269282	0.0291414	0.136441	0.136823	0.0938363	0.0639043	0.308895	0.0838456	0.0447141	0.0766115
GFRA3	-2.34764	9.48e-05	0.00194781	0.0001	0.048812	0.129931	0.784329	0.017562	0.174295	0.153131	0.047269	0.287532	0.719921	2.52021	0.613594	0.706762	0.955992	0.406859	1.10689	0.72678	0.605488
LYZ	2.25825	9.49e-05	0.0019483	236.181	306.299	183.091	208.663	55.1492	491.392	68.2961	30.9858	43.772	68.7887	9.41099	62.9296	72.2131	10.0538	21.3455	2.76458	21.6459	70.2697
C1QTNF2	-1.86736	9.5e-05	0.00194854	0.0111	0.072889	0.083808	0.157509	0.054416	0.326918	0.13893	0.058391	0.136803	0.471746	0.52833	0.474038	0.325597	0.826568	0.335381	0.381861	0.130181	0.323674
ARHGAP6	-1.72123	9.56e-05	0.00195837	0.391192	0.181822	0.244479	0.834543	0.252069	0.443531	0.71144	0.57156	0.443323	0.489412	4.461	0.856816	0.407614	2.13642	0.653633	3.62053	0.268058	0.539044
PDK2	-1.02544	9.66e-05	0.00197865	1.4925	1.1592	1.95123	1.43143	0.486514	1.84298	2.13633	1.12543	1.90472	2.65372	3.18109	3.19367	3.33579	1.89649	3.66158	3.5737	3.21442	2.83164
MTHFD1L	2.08052	9.67e-05	0.00198059	0.488484	3.87146	4.93489	1.90335	1.71898	0.973516	2.45006	3.31082	1.05784	0.424949	0.598444	0.428853	0.454587	1.70857	0.330353	0.348985	0.320979	0.280585
TSPYL5	-1.86745	9.82e-05	0.00200422	0.726709	1.06016	0.293626	2.65675	0.361361	0.937096	1.33412	0.740468	0.99612	1.23318	9.51316	1.98868	0.895356	7.36323	1.18918	9.27529	0.632531	1.13759
NEXN	-2.54874	9.87e-05	0.00201246	0.0527471	0.221315	0.199083	0.804761	0.242015	0.539709	0.336246	0.323852	0.356134	0.14766	5.73328	0.360898	0.0630251	6.01225	0.195951	4.75924	0.121058	0.604263
LRAT	-4.11316	9.9e-05	0.00201736	0.00465216	0.0109002	0.0001	0.0244879	0.0001	0.0173022	0.0001	0.0001	0.00281045	0.0001	0.299632	0.0501382	0.00595526	0.0548394	0.0550729	0.536943	0.0227523	0.0224626
MAPK10	-1.3299	9.9e-05	0.00201736	0.200929	0.0578852	0.0408022	0.167804	0.12025	0.195887	0.0675692	0.117929	0.11328	0.223417	0.574879	0.376346	0.117727	0.445285	0.194505	0.41569	0.12257	0.250414
FGFR2	-1.66654	9.94e-05	0.00202179	2.24754	0.322481	0.142719	3.16411	0.567676	2.09968	0.1435	1.02128	2.41456	1.89517	7.15186	3.49077	4.23836	3.02506	6.39737	6.26413	3.02033	3.00342
BBIP1	-1.013	9.97e-05	0.00202727	3.20588	1.38578	1.31585	2.23059	1.79504	2.00714	1.76198	1.60204	5.01313	3.33394	2.89027	5.3004	4.99396	3.03079	4.17728	3.36167	6.25814	7.65626
GNGT1	3.7503	9.99e-05	0.00203051	2.82259	1.65299	2.60447	0.00433374	1.27224	0.312446	1.38294	0.191846	1.16125	0.0001	0.0127112	0.449705	0.00829939	0.0266366	0.0235909	0.0118823	0.0354202	0.279167
MYH11	-3.55409	0.000100359	0.00203412	1.21739	11.2045	2.89789	142.097	4.49325	7.32096	3.61529	4.6702	5.55341	13.1817	834.761	24.8825	9.81198	496.867	9.43733	742.838	7.99373	10.5475
DUSP26	-2.25693	0.000100377	0.00203412	0.0685246	0.0209091	0.089058	0.193313	0.0343912	0.329011	0.0001	0.298075	0.0972716	0.152569	0.698421	1.01413	0.482186	1.15495	0.424398	0.439972	0.359443	0.678144
RBM20	-3.10807	0.000100898	0.00204055	0.0398968	0.0464323	0.0001	0.679058	0.0130772	0.0432613	0.0155777	0.0584176	0.159892	0.144685	2.56256	0.136231	0.141692	2.79447	0.216045	2.55178	0.229527	0.325687
KIF20B	1.51231	0.000101165	0.0020449	1.49544	2.66731	2.18007	1.05268	2.32731	1.20312	1.59862	2.89271	1.53117	0.537219	0.39424	0.952284	0.485394	0.511466	0.753595	0.326601	0.608625	1.37182
C3orf70	-1.52832	0.000101401	0.00204865	2.18774	1.45654	5.06807	5.98212	1.61929	4.49479	1.24436	1.51709	3.50397	4.19843	18.4129	4.65286	3.88897	17.7256	3.94784	17.5297	4.21608	3.52267
MAB21L1	-2.19703	0.000102246	0.00206073	0.626276	0.193247	0.0001	0.395112	0.090239	0.272282	0.094329	0.186532	0.063317	0.435696	2.12913	0.673259	0.265941	1.95305	0.542673	1.97789	0.384103	0.448672
EML1	-2.06348	0.000102355	0.00206168	0.907757	1.14244	0.229114	1.78514	0.332288	0.637617	0.928517	1.04495	0.698083	1.0005	14.1449	1.04142	0.798724	6.37106	0.535509	7.25008	0.418736	0.649208
RAD18	1.27482	0.000102417	0.00206189	3.07085	5.53606	2.89407	4.05792	4.78285	2.98704	2.65236	3.22331	3.7177	1.60176	1.11982	1.64272	1.74342	1.13106	1.55227	0.86944	1.54332	2.40211
JPH2	-3.25458	0.000102553	0.00206317	0.109116	0.584645	0.102978	3.46405	0.148478	0.226504	0.146045	0.186408	0.174517	0.337461	14.576	0.551299	0.265961	15.7284	0.301377	16.8702	0.199317	0.251844
IGSF11	-3.03433	0.000102584	0.00206317	0.111645	0.0462682	0.0374809	0.335246	0.00339604	0.0669316	0.0001	0.0001	0.0472943	0.12321	1.62886	0.241302	0.122844	0.825545	0.297447	1.82724	0.0717806	0.174372
GABRG2	-4.07795	0.000102699	0.00206446	0.0001	0.0001	0.0001	0.00428251	0.0001	0.0001	0.00172384	0.0001	0.00169618	0.00470194	0.0528171	0.00673915	0.003134	0.0016209	0.0134132	0.0469828	0.0001	0.0107066
CAV1	-1.89922	0.000103396	0.00207429	5.95406	4.87176	3.82858	16.4973	3.79219	7.628	6.31034	6.56131	4.47924	6.9086	44.1938	11.0612	5.75961	65.71	5.10658	76.6475	4.23766	3.8945
BVES	-2.7287	0.000104415	0.00209159	0.442716	0.868575	0.116645	2.09537	0.151174	0.366923	0.366997	0.160428	0.214864	0.313258	8.19774	0.551579	0.196937	11.0242	0.428856	10.4797	0.320124	0.196602
FCHO1	1.80922	0.000106497	0.0021269	0.779304	0.369979	2.27213	1.60024	1.25358	1.36244	1.21741	2.4103	0.931707	0.320506	0.124868	0.737955	0.49912	0.170636	0.589636	0.106392	0.502538	0.428726
IP6K3	-2.1486	0.000109327	0.00217475	0.207936	0.116788	0.167445	0.142458	0.117296	0.268724	0.457163	0.132503	0.22072	0.146263	1.5864	0.22498	0.104607	1.36519	0.310369	3.83109	0.263072	0.286774
WFDC1	-1.62195	0.000109442	0.00217494	0.422043	0.51722	0.343506	1.65678	0.329953	0.663959	0.753232	0.432237	0.574236	0.663716	6.09926	0.70452	0.972175	3.53587	0.90273	3.21106	0.786377	0.647321
REG1A	5.55257	0.000109729	0.00217841	94.5341	1.16769	0.684744	0.791366	5.9732	94.7059	183.635	156.249	10.5453	0.0001	0.0815567	0.0198955	0.0001	0.0001	10.0761	1.22201	0.0613291	0.220751
NEB	2.22653	0.000110666	0.00219484	2.52057	0.154195	1.03003	0.185053	0.0854915	0.499454	0.645145	0.17362	0.204766	0.148584	0.0893402	0.203457	0.182144	0.150039	0.110299	0.0799351	0.109917	0.101119
NAP1L5	-1.34785	0.000112199	0.00221754	1.35314	0.455979	0.359171	0.963314	1.11563	0.912104	0.67464	0.638787	0.95985	1.69451	4.25988	1.30706	1.3023	3.13913	0.969796	3.15408	1.53152	1.56019
SALL2	-1.90898	0.000112482	0.00221985	0.186678	0.310962	0.0568997	1.17548	0.18156	0.430972	0.453949	0.232541	0.392775	0.523978	4.75326	0.893501	0.649432	3.62761	0.597411	0.931641	0.35636	0.517238
RAB6B	-1.68295	0.000112566	0.00222041	0.468003	0.439729	0.452272	1.21138	0.376351	0.393043	0.550802	0.437332	0.471049	0.514313	4.48665	0.792471	0.531727	3.79239	0.856991	3.50562	0.462069	0.469657
SLC22A3	3.05209	0.000113078	0.00222833	0.0526002	3.45295	4.87744	1.60773	5.59413	2.17705	1.39906	1.24424	0.351536	0.0301408	0.914232	0.136439	0.0352709	0.664942	0.120569	0.331235	0.0389857	0.230761
NGB	-6.23345	0.000113155	0.00222875	0.0001	0.0001	0.0001	0.037302	0.0001	0.0001	0.0001	0.0001	0.0001	0.0001	1.4927	0.159859	0.032717	0.107594	0.165507	0.908153	0.0001	0.0001
MYC	1.75131	0.00011339	0.00223117	3.84722	13.1084	7.09822	6.24646	12.5411	10.2865	10.4272	16.7689	1.74574	0.77165	2.3078	5.55048	3.68046	1.43103	3.9952	1.96085	2.1004	2.57942
AHNAK	-1.24148	0.000113521	0.00223265	9.21723	14.1468	5.33688	36.4906	25.8197	26.0045	12.1431	11.2768	22.4784	38.3573	53.3655	32.5402	15.6039	41.7957	35.8706	91.0527	42.3998	34.2113
BOC	-2.16051	0.000114464	0.00224569	0.320281	0.450372	0.104033	2.07722	0.15653	0.705895	0.402588	0.335569	0.250038	0.544869	4.21276	0.924047	0.266982	9.6118	0.79075	4.08053	0.323973	0.715051
EPM2A	-1.94809	0.000114728	0.00224866	0.147269	0.239948	0.312315	0.64813	0.167958	0.283254	0.182986	0.135093	0.160285	0.257088	3.014	0.448354	0.253925	2.04587	0.270389	2.18818	0.184631	0.124576
PPP1R12B	-1.46274	0.000114989	0.00225046	0.758383	0.948777	0.815308	3.04691	1.28836	1.36494	0.71494	0.593175	1.92066	2.75859	8.58231	0.802612	3.5185	5.96067	0.767845	4.3853	3.0838	1.7043
ATP2B4	-2.23511	0.000115388	0.00225521	3.89622	4.01759	1.68379	15.5659	3.97479	3.16979	6.90976	6.38175	3.00906	4.45256	58.6633	5.55016	3.1421	77.6824	3.32423	69.9924	2.92046	3.12185
SEMA6D	-1.37974	0.000115505	0.00225521	1.75755	0.936766	0.291094	0.55486	1.02797	1.52671	0.643233	0.424526	2.32933	3.92581	0.958451	3.06801	4.31225	1.30766	3.63742	0.691	3.72755	3.07208
CHODL	-2.18974	0.000115526	0.00225521	0.193718	0.064684	0.0921771	0.527456	0.112119	0.0703906	0.026537	0.0673264	0.0839998	0.205135	2.05435	0.353752	0.213686	1.41664	0.247791	0.904548	0.102732	0.151261
AR	-2.06139	0.000115579	0.00225521	0.0656806	0.135526	0.0502977	0.528582	0.117166	0.290396	0.136544	0.0966174	0.158568	0.159428	2.70756	0.371157	0.141981	1.13308	0.249305	1.50237	0.100489	0.226797
NR3C2	-1.67048	0.000115626	0.00225521	2.7472	0.287718	0.378791	1.01859	2.22196	1.58891	0.162114	1.27242	2.84284	4.35229	2.03704	7.38261	7.84566	1.14804	3.63112	1.64156	7.31863	4.49839
CDON	-2.42256	0.000115906	0.00225957	0.796597	0.443073	0.335984	2.36866	0.232776	0.209678	0.648169	0.244175	0.346846	0.398998	11.1114	0.693562	0.389321	7.0455	0.33322	9.44368	0.427163	0.319105
CNKSR3	-1.4634	0.000116562	0.00226801	0.684033	0.739387	1.01651	1.46345	0.483679	0.365214	0.937405	0.421447	0.790669	1.34325	7.99101	0.780946	1.11762	1.6599	0.810316	2.88828	1.10795	1.33291
KCNJ15	2.86807	0.00011672	0.00226991	0.414102	0.0977024	0.00908303	0.3872	0.0392351	0.041552	0.290105	0.129942	0.0205197	0.0208702	0.035163	0.0152483	0.0050681	0.0283815	0.0202267	0.0478641	0.0131182	0.00985047
TMEM41A	1.30617	0.000116929	0.00227287	2.59954	2.59634	4.86086	2.66804	2.95161	2.78799	3.11901	2.91462	2.63838	1.7871	1.0437	1.67961	0.825133	1.11232	1.51932	0.994521	0.798983	1.21308
SHROOM4	1.56506	0.000117055	0.00227421	0.918112	6.10447	4.88082	2.6116	3.82242	3.85606	7.65946	4.60558	2.48849	1.59031	1.53862	1.23615	1.25055	2.04493	1.08552	1.13772	1.28681	1.31616
RHOU	-0.999421	0.000117215	0.00227622	2.04764	1.49919	3.45282	1.22072	2.82592	2.29973	1.68032	1.72355	3.24584	5.02227	2.83636	4.37915	5.0877	2.36398	3.68537	5.57029	5.9851	5.04522
SLC16A12	-2.48075	0.000117621	0.00228199	0.0239781	0.0001	0.0138475	0.0230324	0.0139994	0.0001	0.0628487	0.0674932	0.0702768	0.091926	0.349707	0.118003	0.0384828	0.159865	0.116251	0.344445	0.208471	0.111638
BTG2	-1.69059	0.00011923	0.0023064	19.8098	9.24142	9.80069	12.9827	8.94327	15.771	29.1086	18.6747	12.2347	22.9826	62.6607	27.7975	15.719	30.0893	13.1281	238.145	13.2824	17.018
CHST9	-3.39057	0.000119312	0.00230687	0.0143888	0.00358015	0.0001	0.0749757	0.0001	0.00377488	0.00365626	0.0001	0.00271823	0.0125641	0.336145	0.0565718	0.030374	0.364582	0.0467437	0.191024	0.0241181	0.0222005
ADCY9	-1.0321	0.000119863	0.00231329	0.993667	1.65237	3.0065	2.6002	1.97049	3.31316	1.14294	1.5591	1.90757	5.95932	2.26985	2.99416	5.0541	2.91221	4.97967	3.46593	5.70843	3.76499
PGGHG	1.62802	0.000120206	0.00231743	2.91627	2.37525	1.01543	3.43371	10.4881	2.50559	6.05435	4.49686	8.23938	1.31457	1.4116	1.31461	1.46367	0.997169	2.07865	1.22633	1.53794	2.09016
GK	1.75006	0.000120561	0.00232316	4.66385	2.48218	16.2958	2.43417	5.37291	1.41362	3.66024	3.53096	1.66529	2.3156	0.646798	1.72895	1.56704	0.517879	1.27958	0.681062	1.77228	1.83393
ATP1A2	-3.47824	0.00012085	0.00232503	0.0001	0.0631685	0.115962	5.71697	0.130676	0.36147	0.154875	0.110367	0.327961	1.25386	24.7635	2.12313	0.958648	16.5542	1.57004	27.9994	1.12398	1.45806
RBM24	-2.33758	0.000121443	0.00233341	0.00278232	0.165818	0.500079	0.135392	0.069967	0.0314212	0.40017	0.138933	1.21233	1.26354	2.51944	0.449247	0.840173	1.92282	0.349278	2.97872	1.87546	1.23072
RIC3	-2.09494	0.000121541	0.00233417	0.204784	0.170454	0.0497896	0.534674	0.109561	0.180557	0.0496475	0.15926	0.170764	0.115093	1.54108	0.367024	0.137819	1.32615	0.200948	2.87227	0.186961	0.214006
ASB9	1.77672	0.000122165	0.00234433	1.28602	3.30994	3.40501	1.20008	1.8214	0.861192	1.35036	1.04409	1.08908	1.07378	0.123145	0.415219	0.741329	0.329835	0.465925	0.216586	0.682607	0.436441
ALG10B	2.02384	0.000122187	0.00234433	0.844757	1.22812	1.4587	1.19177	0.62439	0.843348	0.751293	0.58132	0.729207	0.138219	0.135741	0.259142	0.0504845	0.537108	0.480272	0.066866	0.302098	0.0594847
PRKACB	-1.18815	0.000122604	0.00235121	6.56744	1.94471	2.34168	4.78505	6.29287	9.9236	2.83587	6.29785	15.5285	12.883	10.0994	23.7147	12.6534	12.4162	14.2555	8.51092	14.801	19.4472
SCN2A	3.932	0.000122822	0.00235341	2.68896	0.00964748	0.0264305	0.100916	0.0237033	0.0200261	2.70462	0.0168133	0.0444774	0.0235626	0.106174	0.0539396	0.0200748	0.0487489	0.020799	0.0502784	0.0153961	0.0302516
ZNF598	1.26708	0.000122836	0.00235341	2.33741	4.53452	6.68505	3.27768	5.61274	4.03837	4.27599	4.14049	3.62067	2.68463	1.30303	1.64293	1.86833	1.19469	2.54502	1.10242	2.12287	1.54238
PERP	1.45029	0.000122965	0.00235362	12.6974	40.1563	64.5203	38.3124	50.0076	35.1276	78.4615	65.589	27.9295	16.4189	9.72158	16.8504	23.2955	19.9675	12.43	10.5592	22.9322	18.8889
DDX21	1.32535	0.0001244	0.00237167	5.64449	11.4511	13.4589	6.27489	7.36701	6.01461	10.7615	13.69	7.44522	4.08772	3.3224	5.15316	2.73236	3.15843	3.18072	3.41363	3.58978	4.12701
LYNX1;LYNX1-SLURP2;SLURP2	-2.38203	0.00012573	0.00238976	0.150351	0.200106	0.0447139	1.53933	0.120169	0.150575	0.184574	0.135216	0.102681	0.485875	3.9115	0.469694	0.60281	3.61861	0.293524	3.88304	0.140863	0.291537
CPEB3	-0.939766	0.000126319	0.00239591	1.39331	0.477969	1.02064	0.817371	0.616073	0.974215	0.798204	0.700979	1.48022	1.65416	1.5154	1.47289	1.98632	1.16968	1.87396	1.97479	1.93396	2.29971
PGC	5.26666	0.000126371	0.00239591	0.204812	2.36795	0.0492741	0.00572706	0.0338065	0.0618236	0.427462	0.0642034	0.0001	0.0001	0.0323504	0.00974189	0.0001	0.0001	0.0193504	0.0215751	0.0001	0.0001
SYNC	-2.05754	0.000126698	0.00240096	0.133534	0.587103	0.0426588	1.76809	0.154421	0.475484	0.412363	0.599411	0.969011	1.16037	1.99749	0.85405	0.901203	10.534	0.760147	2.89267	1.00307	1.30226
TWIST2	-2.14332	0.000127388	0.00241061	0.0323145	0.495194	0.0716305	0.840291	0.156996	0.160703	0.355596	0.198349	0.251518	0.702669	3.03173	0.629786	0.432672	2.79559	0.473508	2.74539	0.313526	0.196065
SORBS1	-2.31224	0.000127643	0.0024143	0.745139	2.62846	0.665761	6.72568	1.02644	1.08516	1.62189	1.78328	0.729355	1.3103	27.9589	1.90689	1.1677	21.0433	1.42324	27.2986	1.14272	1.23474
PUM3	1.64075	0.000128205	0.00242377	0.922774	4.12036	5.00278	2.23209	1.47772	1.90814	1.02314	1.11021	0.972708	0.750164	0.629324	0.556496	0.691421	1.04414	0.480588	0.475325	0.739063	0.652818
CDKL1	-1.15502	0.000128374	0.00242583	0.378493	0.77187	0.33626	0.90676	0.364395	0.57534	0.397333	0.563571	1.06507	0.8919	1.11025	1.09969	1.32925	0.877731	0.986078	2.51127	1.27057	1.85732
MOCS1	-1.0854	0.000128665	0.00242904	0.356324	0.504619	0.453546	0.61468	0.362807	0.815283	1.10903	0.727872	0.625352	0.919464	1.28821	1.26776	0.759886	0.856756	2.58199	1.47965	1.16154	1.50302
PRX	-1.5594	0.00012885	0.00243139	0.18557	0.186373	0.0824174	0.693094	0.145684	0.25029	0.350109	0.192442	0.195731	0.404896	1.38515	0.419044	0.58576	1.03613	0.473918	1.68007	0.198591	0.541349
FLNA	-2.57839	0.000129528	0.00244303	17.4023	101.932	19.4141	274.275	32.7688	49.509	62.9122	79.0871	47.6004	47.3385	1332.24	69.7649	33.9641	1184.55	42.8736	1314.68	28.7756	36.5365
TPM2	-2.87868	0.000131648	0.00247136	0.973242	8.19964	2.35012	33.8879	3.03275	4.58114	5.88084	4.5932	5.20969	3.84144	176.518	6.98741	2.68791	150.855	2.91913	156.036	2.55014	2.94197
TMEM63A	1.31185	0.000132348	0.00248217	5.96735	19.2555	12.1	11.3728	8.99062	12.6153	10.2415	9.64636	8.84924	6.8844	1.95815	4.05392	7.01272	1.81065	4.91136	2.26925	5.78986	5.2029
NEK2	2.06412	0.000132424	0.00248243	2.68085	5.51136	5.4975	2.6268	3.81596	1.65254	3.79419	2.51054	3.97482	0.939526	0.029052	1.35765	1.58588	0.362961	0.865939	0.049122	0.935791	1.54173
WDR62	1.64187	0.0001326	0.00248458	0.560988	1.8792	1.67767	0.962048	0.937373	1.3362	1.18338	0.953067	1.08497	0.678597	0.0832322	0.2648	0.433983	0.256536	0.738011	0.0835742	0.511353	0.338546
TPM1	-1.7386	0.000132767	0.00248654	10.138	23.7736	9.37443	31.7107	10.3622	11.9915	7.22255	10.5079	10.9675	9.78699	140.517	13.9607	16.9405	107.118	12.7337	90.9349	12.7932	15.8529
DLGAP1	-1.80239	0.00013284	0.00248674	0.0356772	0.0303022	0.0101376	0.0328308	0.0364959	0.0526073	0.0593939	0.0127677	0.0708958	0.0414302	0.115193	0.332565	0.0453123	0.041404	0.274412	0.2055	0.0570533	0.0769116
KRT7	3.25109	0.000134325	0.00250867	0.253611	0.227595	0.141479	5.84975	0.111685	0.18947	0.113022	0.85594	0.102542	0.0962574	0.128733	0.114657	0.057461	0.22418	0.0408768	0.0807407	0.0291709	0.0519159
FIGNL1	1.40942	0.000134599	0.00251263	4.23457	2.68262	2.85911	2.41499	2.44719	1.67122	3.38488	2.03692	1.7807	1.09765	1.14979	1.44768	0.887724	0.763822	0.79487	0.802461	0.792253	1.11526
PPP1R1A	-4.44065	0.000136659	0.0025487	0.0001	0.0155164	0.0001	0.0909242	0.0001	0.0198047	0.0354579	0.0001	0.0001	0.0212016	1.32787	0.088405	0.0274029	0.751664	0.0550052	1.2186	0.0320529	0.0001
JAM3	-1.65915	0.000137864	0.00256877	1.21151	1.38282	0.827303	2.09854	0.685911	0.871287	1.50044	0.591235	1.33869	2.01304	6.55772	1.37618	1.29471	10.4609	1.57299	8.57465	0.621356	0.715062
LZTS3	1.72506	0.00013803	0.00256967	0.738285	2.84842	2.386	1.53075	5.15496	3.61702	3.49949	7.30935	1.79756	1.13343	1.31533	0.4418	0.747508	0.75599	1.1434	1.33439	1.08566	0.778831
BICDL1	1.5681	0.000138721	0.00257995	1.51804	1.15505	1.79725	2.20881	2.63368	1.65489	0.706986	1.2917	1.4327	0.413322	0.270216	0.765928	0.796151	0.228251	0.785994	0.178307	0.654167	0.763801
TBX20	3.91547	0.000139702	0.00259457	0.192498	1.72943	2.77406	0.0001	1.03318	0.582159	0.0001	0.694052	1.21982	0.0425051	0.033212	0.188876	0.0194774	0.0001	0.125945	0.0001	0.0193866	0.115508
IL13RA2	3.57969	0.000139805	0.00259528	1.01241	0.126728	0.0492986	0.0920349	0.105577	0.157632	2.22705	1.83573	0.0824749	0.0247764	0.108427	0.103181	0.0449207	0.0001	0.0803204	0.0240822	0.0001	0.0899058
CAP2	-2.32249	0.00014103	0.00260954	0.185791	1.1001	0.646962	1.96757	0.159317	0.790995	1.72585	0.202717	0.616996	0.867775	12.3435	0.803257	0.435614	9.81022	0.333101	10.5688	1.00872	0.825031
FGF2	-1.86504	0.000141242	0.00261226	0.443756	0.44217	0.208109	1.60249	0.439582	0.833429	0.509353	0.759734	0.4202	0.552485	6.7501	1.30689	0.489008	3.48802	0.529115	6.25574	0.352727	0.889788
ATP8A2	-1.51762	0.000142021	0.0026217	0.153023	0.0539365	0.0441735	0.234749	0.0377066	0.0778332	0.0831143	0.0867306	0.106809	0.192088	0.646332	0.328353	0.127828	0.134537	0.218556	0.547763	0.150668	0.167969
MAGEA11	6.03126	0.000142025	0.0026217	0.601197	0.25355	0.0001	0.0001	0.0001	0.16153	0.0244555	0.0135519	0.421443	0.0001	0.0001	0.0001	0.0105338	0.0001	0.0001	0.0113347	0.0001	0.0001
REEP1	-2.41567	0.000142176	0.0026217	0.177347	0.167265	0.710459	1.07786	0.48051	0.0781708	0.424786	0.126751	0.141279	0.335514	4.26275	0.463792	0.293217	4.66266	0.203606	7.33144	0.233267	0.271976
WDR49	-2.85258	0.000142264	0.0026217	0.0239653	0.0355746	0.0104501	0.097923	0.0089729	0.0676866	0.0538271	0.0001	0.0298635	0.193999	0.441344	0.13031	0.0967736	1.05979	0.0001	0.158506	0.243906	0.0470175
SPOP	-1.35053	0.000142544	0.0026248	4.22802	3.09539	3.18248	3.12212	2.72899	3.96538	3.00837	3.42744	3.19544	3.27003	26.3483	4.48113	3.03865	12.3718	3.63601	15.634	3.35002	4.2534
CENPN	1.6341	0.00014275	0.00262498	2.53084	4.37475	3.50228	2.74836	2.19446	1.47431	4.98598	1.66194	3.29718	0.929667	0.389019	1.74162	1.19616	1.39264	0.919088	0.370173	0.822901	0.863319
SLC39A10	1.41459	0.00014279	0.00262498	3.00966	5.89638	5.90484	3.28473	8.09763	4.59979	4.929	3.59095	4.83794	1.4021	1.87953	2.94279	1.47533	2.36805	1.74049	1.56562	1.13711	2.05072
TDRD1	-3.39409	0.000142856	0.00262498	0.0001	0.0001	0.0001	0.0001	0.0390657	0.0405223	0.0388121	0.0261522	0.018173	0.00740855	0.0486206	0.456542	0.29521	0.0488665	0.096735	0.0594637	0.494763	0.207308
PRDX6	-1.17215	0.000144936	0.00265724	11.1556	30.9452	26.0834	21.8221	23.0006	25.9509	16.059	18.627	39.9253	89.827	19.5202	56.0906	68.2185	20.2892	49.0668	20.1381	88.1684	69.9516
PRKCB	-1.40875	0.000145236	0.00265944	1.3932	0.432933	0.15882	1.66093	1.01928	1.60378	1.40463	1.2284	1.07663	1.28632	6.40821	2.92389	1.31621	4.32624	1.96225	5.76906	1.0278	1.47394
VSIG4	-1.1741	0.000145424	0.00266132	3.78233	2.06986	1.43794	4.19278	4.1778	1.60867	2.94333	1.89036	4.56046	7.53923	4.85953	5.64447	4.37937	14.362	5.32159	4.66199	3.43937	9.95939
NOP58	1.27696	0.000146461	0.00267784	2.29688	3.88262	5.5975	2.90239	3.44909	2.99597	3.36593	3.72653	3.91366	1.59503	1.49404	1.56804	1.2785	1.02948	1.24034	1.89408	1.36068	1.79898
SLC22A4	-1.11457	0.000146752	0.00268194	0.711344	0.708513	0.650859	0.47602	0.729303	1.02098	0.516071	0.459321	1.12064	1.21119	0.611255	1.20052	2.32454	0.451026	2.7964	1.00477	1.9829	2.2603
SCD	1.92715	0.000146963	0.00268458	11.312	53.6482	34.4175	48.7539	64.917	44.5295	81.5062	93.7282	48.6699	12.8997	42.2962	7.81745	8.07692	3.16011	7.56501	4.55536	19.1863	21.0479
GPR19	2.24513	0.000147626	0.00268932	0.734497	0.29267	0.232936	0.252191	0.0776692	0.164505	0.577612	0.105	0.109502	0.064381	0.060363	0.0739628	0.0846764	0.0397555	0.0501324	0.0448217	0.0333058	0.0857652
PLCB4	1.71507	0.000148513	0.00270056	0.952751	7.58648	19.6644	3.39263	7.11208	4.96583	4.63799	4.79285	3.78142	1.59432	1.12724	3.34459	2.02175	1.73959	1.60984	0.989645	2.06417	2.83576
SYT2	-1.57634	0.000148627	0.00270141	0.127649	0.696722	0.519066	0.0966882	0.46397	1.50067	0.571277	0.448709	0.645091	1.60614	3.89774	0.538182	2.21214	0.695247	1.2966	2.36767	2.01048	0.494647
LHCGR	-3.08585	0.000149441	0.00271164	0.0546397	0.0488021	0.0127011	0.334747	0.0173576	0.100083	0.0780506	0.0544565	0.00927782	0.0388417	0.793647	0.151059	0.0340908	0.799532	0.0856842	4.07831	0.0461353	0.00191511
TTC28	-1.11889	0.000150036	0.00271961	1.88871	1.39995	0.942652	2.29175	0.930907	2.37824	1.62621	1.25944	2.20438	2.47521	6.99052	2.00786	2.04333	6.02604	2.52952	6.34357	1.92573	2.0663
WDHD1	1.32226	0.000150621	0.00272897	2.53863	3.06907	1.95066	2.26461	1.56003	1.9906	1.90321	2.06227	2.10879	1.17444	0.509958	1.15959	0.823807	0.637495	1.07227	0.342924	0.886531	1.17035
RND2	-2.22625	0.000150963	0.0027327	0.0926121	0.21386	0.116078	0.170482	0.0667521	0.15834	0.117041	0.0694705	0.0437667	0.147063	1.82414	0.246712	0.108221	0.538857	0.0726961	1.83202	0.0865824	0.0493409
C8orf88	-2.96567	0.000151622	0.00274091	0.557716	0.526688	0.117572	3.50221	0.156781	0.415591	0.304529	0.327652	0.143676	0.168756	15.621	0.5678	0.483378	15.1018	0.256828	13.9684	0.547484	0.565324
KIF1C	-0.944495	0.000152564	0.00275295	3.81938	5.41097	5.97112	8.07191	7.09719	9.46478	8.47142	11.1402	9.09389	15.5978	11.8629	9.56679	15.2263	27.5091	12.6829	14.304	14.1889	10.9691
CD55	1.74954	0.000153385	0.00276471	17.9405	4.1957	3.60429	3.83075	16.3155	14.7013	4.05033	6.14766	2.14019	4.66773	2.30391	3.90692	1.60528	2.10736	2.03866	1.27719	1.82622	1.95469
SH2D7	-1.99262	0.000153496	0.00276471	0.267595	0.0489244	0.135462	0.241844	0.1378	0.0754222	0.573695	0.0789978	0.410172	0.751686	0.200521	2.49445	0.896813	0.13831	1.65848	0.225173	0.567117	0.906878
TGFB1I1	-1.98795	0.000153501	0.00276471	0.997894	2.97349	0.609243	6.60393	1.66089	1.81144	2.4512	1.74639	1.71936	2.24514	22.2087	2.52044	1.69438	20.7277	1.77273	27.0195	1.53707	1.88507
CTNNA2	-2.21386	0.000153561	0.00276471	0.019315	0.00526189	0.00646186	0.100418	0.00823483	0.0105071	0.0622728	0.0775133	0.113132	0.143625	0.657399	0.183336	0.108583	0.181054	0.114009	0.363711	0.023764	0.0946351
ACO2	-0.963787	0.000153823	0.0027682	8.2034	8.05413	16.0265	9.953	13.9306	16.2877	18.2721	13.4149	20.8509	39.4623	15.9931	26.0985	30.8911	14.9013	37.9764	16.9616	32.9405	28.565
MGAT4C	-3.02094	0.000154259	0.00277354	0.0001	0.0001	0.0001	0.0252024	0.00748785	0.0116457	0.00379685	0.0001	0.00559531	0.024243	0.110616	0.071238	0.0177023	0.0540601	0.0360509	0.0755152	0.00642578	0.0435059
SYNM	-3.46496	0.000155261	0.00278531	0.886153	1.38419	0.792877	20.6453	0.626277	0.714932	0.377184	0.54933	0.674662	1.78016	86.9649	2.66277	0.835323	110.668	1.14096	88.5408	0.976505	0.715656
EFS	-1.54108	0.000155352	0.00278568	0.551424	0.628506	0.198152	1.28329	0.40638	0.776661	0.749814	0.464167	0.436274	0.724261	3.69277	1.0512	0.655882	2.64062	1.03995	4.6196	0.740733	0.825144
RNF180	-1.83362	0.000156974	0.00280722	0.257872	0.158598	0.0896595	0.721894	0.136482	0.362184	0.156214	0.14616	0.299636	0.291186	2.47187	0.433502	0.248222	1.5937	0.268475	2.35047	0.241283	0.401462
HSPD1	1.39201	0.000157616	0.00281619	16.7289	60.3208	92.189	34.2467	53.1662	30.4397	54.3413	41.3945	51.484	16.183	16.0848	24.3201	17.9736	14.075	18.48	22.2495	16.0021	20.1193
LRCH2	-2.22518	0.000157755	0.00281742	0.399754	0.286914	0.0671795	1.28617	0.18416	0.350865	0.216791	0.350354	0.325499	0.228453	4.92692	0.531888	0.230654	3.45591	0.275825	5.89817	0.18905	0.47694
ZDHHC20	1.24868	0.000158678	0.00282856	15.3567	15.8357	14.2198	12.0568	13.3783	7.72585	11.668	12.3762	9.05258	6.17955	3.99331	7.16983	5.76066	4.63257	5.71835	3.57204	2.87462	7.09342
POMP	1.74291	0.000158762	0.00282856	28.7423	41.3219	47.3783	20.1666	25.7707	16.8053	176.239	23.1451	19.0703	12.8232	11.8149	15.4188	14.2465	13.0532	11.8559	12.114	14.5433	13.2303
CTNND2	-2.40649	0.00015909	0.00283116	0.0122668	0.00566852	0.00464075	0.118416	0.0304491	0.150861	0.00583131	0.0001	0.0510944	0.161698	0.554646	0.210525	0.156395	0.147558	0.143021	0.397846	0.125744	0.113691
OLFML2A	-1.72655	0.000159259	0.00283164	1.2425	2.39107	1.63621	7.11297	2.11711	2.06679	4.34326	1.80485	1.84544	3.67338	25.0895	3.21905	2.09978	13.4177	3.78349	25.5476	1.96331	2.48446
ARNT2	-1.53932	0.00016004	0.00284048	2.10674	0.760721	0.105957	1.23329	0.39655	0.491988	0.525095	0.288924	0.417295	1.52842	4.81358	1.2324	1.25148	2.07958	0.985501	4.6499	0.842735	1.00499
RBPMS2;OAZ2	-1.56204	0.00016028	0.00284348	0.936924	1.1711	0.563684	2.50748	0.754374	0.848891	0.810763	0.873301	0.878146	1.28875	7.02382	0.991948	1.12483	5.63632	1.25254	8.53192	0.81389	0.928111
XPO5	1.31301	0.00016078	0.00285109	4.93284	10.7734	7.105	4.57242	3.39291	3.946	7.25639	7.63765	3.11062	3.05656	1.5611	2.48176	2.6042	2.31549	2.53748	1.94476	2.70998	2.01029
DYNC1I1	-3.05789	0.000161544	0.00286336	0.453355	0.0607221	0.0239599	1.15332	0.175897	0.0189935	0.0672946	0.0634297	0.108957	0.149646	7.37849	0.448229	0.150738	2.40578	0.112738	6.82832	0.0920909	0.137725
SPARCL1	-1.88091	0.000163079	0.00288428	9.81036	7.33905	2.89931	30.039	5.24843	15.5723	6.304	10.1758	10.1013	8.80497	98.8479	16.5	5.8464	101.837	8.35232	97.3608	7.19798	14.3126
TUBB6	-1.65718	0.00016354	0.00288979	0.553593	1.27793	0.758993	2.8049	1.41709	1.22268	0.989434	0.673715	0.778788	1.32636	9.44351	2.38919	1.48066	7.75842	0.93131	7.97899	0.909477	0.826957
GPCPD1	1.56734	0.000163968	0.00289607	3.11105	8.59524	10.2394	4.07419	11.5703	7.9495	4.59915	7.11159	2.03494	2.03971	2.71028	2.7441	1.64134	2.45954	1.67657	2.90793	1.53332	2.29191
ZNF367	1.71701	0.000164696	0.00290637	2.50553	4.98363	2.77113	2.5199	4.79772	2.54121	3.28067	1.32717	1.71569	1.15255	0.188029	1.40415	0.930482	1.00007	1.21246	0.13459	0.919535	1.10139
METTL1;CYP27B1	1.38941	0.000165249	0.00291099	0.961662	1.54883	1.74257	1.53399	1.26331	1.19975	1.76263	1.46256	1.1997	0.66049	0.275102	0.692818	0.691238	0.543714	0.696764	0.306957	0.540774	0.430468
TTC23	-1.14293	0.000165594	0.00291451	1.07899	1.50783	1.30512	1.19315	0.726176	0.979194	0.88	0.815624	1.3351	1.1798	4.5756	1.71195	1.33026	5.37364	1.74946	2.91226	1.3925	1.46256
PRSS2	5.21022	0.00016724	0.00293572	0.762605	0.0210159	0.0410335	0.0001	0.0001	19.3057	0.174614	0.099943	0.243991	0.0925035	0.0001	0.0710436	0.05188	0.0462943	0.116419	0.0001	0.101544	0.0779033
RACGAP1	1.21789	0.000168348	0.00295	8.24813	11.3182	12.5124	9.362	10.8043	5.51189	9.51972	6.59142	7.48515	4.47911	2.97735	4.66892	4.34854	3.45982	4.53607	2.81049	3.22123	4.47319
NAT8L	-2.1481	0.000169218	0.00296136	0.0143126	0.0557335	0.0229251	0.0001	0.0297339	0.0370117	0.0396372	0.0301099	0.0463431	0.105533	0.478984	0.109459	0.0248818	0.177952	0.0919723	0.082125	0.0433396	0.108694
SPEG;AC053503;SPEGNB	-3.13884	0.000170127	0.00297466	0.0193135	0.397856	0.0355271	2.57128	0.0697272	0.143564	0.194787	0.0911709	0.179975	0.327097	10.5161	0.373871	0.214727	7.29039	0.279163	13.1393	0.185295	0.292378
GLI3	-2.02192	0.000170673	0.00298214	0.275465	0.72924	0.136833	2.8794	0.263767	0.636971	0.639911	0.411859	0.643101	0.889236	9.58234	1.19878	0.732515	5.60193	0.630521	7.03865	0.582896	0.61443
RRAD	-2.02245	0.000170704	0.00298214	0.238915	0.568799	0.18996	0.92619	0.270747	0.282898	0.202725	0.48932	0.312336	0.563148	1.17345	0.660448	0.494109	8.16874	0.286032	1.82228	0.549773	0.42805
TXNIP	-1.04883	0.000171062	0.00298449	130.143	37.9013	26.5057	126.121	82.0412	157.26	85.1269	70.7058	123.389	144.139	234.747	243.806	192.441	87.1882	185.43	303.954	157.757	186.706
CYP2U1	-1.17919	0.000173145	0.00301163	1.11211	0.81568	0.395581	1.68823	0.529354	1.13745	1.07481	0.793835	0.971755	1.24794	3.22519	2.28716	1.27737	4.50123	1.51325	2.66686	0.844869	1.72697
NOP56	1.336	0.000173387	0.00301454	4.14239	7.50922	8.17798	5.89862	6.73727	5.45531	12.2826	13.5578	4.58618	3.07778	2.42027	3.65145	2.82596	2.8512	3.13015	3.21509	3.19273	2.70903
WLS	-1.02849	0.000174318	0.00302446	2.18465	1.34058	3.15894	4.68197	2.68693	3.08021	4.77289	3.73604	4.4191	6.48526	9.33963	4.93228	4.61137	12.8502	3.83964	8.09457	6.15954	5.00942
ULK2	-1.29562	0.000174411	0.00302446	0.494313	0.654469	0.520917	1.23163	0.520737	0.879952	0.966684	0.883125	0.491074	1.03812	3.35638	1.16758	0.973184	2.91981	0.723027	4.37436	0.895638	0.859043
FBXO41	1.40374	0.000174643	0.00302661	0.695823	1.59985	2.09962	1.97019	1.17429	1.36432	1.71969	2.5509	2.72591	0.780554	0.701716	0.700566	0.726964	0.436356	0.725024	0.619609	0.501863	0.816929
SYNPO2	-2.79758	0.000174762	0.00302661	0.368367	0.791655	0.744779	15.991	0.461281	1.94091	0.822495	0.924829	0.873133	1.5115	48.8968	4.89859	1.18032	48.6476	1.6415	48.4997	1.51801	2.55165
DTL	1.88356	0.000175254	0.00302903	1.89908	7.17877	3.5696	3.06998	4.86658	2.84336	4.57773	1.71271	2.95386	1.32614	0.100001	1.76511	1.39098	0.270074	1.78403	0.0864599	1.13687	0.994831
SEMA6A	-1.13228	0.000175578	0.00303156	2.83113	0.530402	0.904551	0.863905	1.11542	1.76228	1.21836	0.787526	3.07505	4.06227	1.74689	3.61103	3.96983	1.26626	3.69447	1.66	4.43447	4.24573
MAGEA6	8.61658	0.000176166	0.00304039	0.0001	0.0001	0.016005	0.0001	0.0001	11.2367	33.1279	0.146854	0.0001	0.0001	0.0263785	0.0001	0.0001	0.0001	0.0320381	0.0372835	0.0172441	0.0001
TSPAN2	-2.36402	0.00017772	0.00306195	0.86519	1.45404	0.228939	4.86972	0.614872	1.41764	1.02017	2.37722	0.685742	1.10718	20.3492	1.67467	0.622215	28.2657	0.895604	15.0597	0.992717	0.704143
RCN1;AL035078	1.25892	0.000178165	0.00306697	3.22437	5.44388	5.3565	4.73309	4.57486	2.22534	4.71103	5.19128	3.6324	1.86071	1.50294	2.10733	1.90643	2.21252	1.56626	1.47012	2.08912	1.61967
CLIP4	-1.58948	0.000178341	0.00306868	1.08246	0.427831	0.179375	2.00016	0.550304	0.670087	0.876615	0.965954	0.82611	0.976625	5.63948	1.79888	0.739316	4.74176	0.812813	6.25148	0.776378	1.07126
KIAA1614	-1.41709	0.00017859	0.00307165	0.321755	0.588612	0.546857	0.736413	0.246933	0.356028	0.625787	0.403713	0.441582	0.721343	2.3889	0.478356	0.572298	2.17153	0.502933	3.36996	0.479871	0.711526
PLA2G2C	-3.72847	0.000178864	0.00307371	0.0001	0.0001	0.0167179	0.169549	0.0423454	0.00210229	0.00761121	0.00131319	0.0267407	0.0248501	1.11268	0.0565482	0.052384	0.428174	0.0138821	1.78646	0.0522943	0.00624974
MAGI2	-1.49144	0.000180864	0.00310247	0.105232	0.113519	0.24148	0.340968	0.18225	0.146564	0.0798509	0.120649	0.17515	0.215481	1.11122	0.279286	0.177316	0.852859	0.169151	1.01656	0.171605	0.239996
APBB1	-1.69346	0.000180925	0.00310247	0.78099	0.828614	0.162357	1.95013	0.343882	0.792191	1.1501	0.891765	0.69583	1.01733	6.74457	1.30729	0.583927	4.6601	1.06248	7.48452	0.702967	1.00431
NFE2L3	1.36571	0.000182003	0.00311695	10.2079	6.84777	9.00896	8.46647	14.4266	6.38082	7.80119	4.54293	5.55464	4.04257	4.7248	3.93715	3.41687	1.06151	3.48205	1.98021	3.11355	2.66048
ZNF418	-1.99319	0.000183661	0.003144	0.081728	0.233832	0.0881328	0.7291	0.192532	0.0629588	0.372966	0.155241	0.313946	0.404084	2.19923	0.435409	0.19894	1.66654	0.331216	3.15119	0.163352	0.329768
SLC11A2	1.18384	0.000184447	0.00315476	5.89922	5.61719	5.79618	4.30366	9.32744	5.22606	7.83532	6.51395	4.55656	3.21693	2.05295	3.1683	3.32259	1.94787	3.17438	1.86847	2.53281	2.95882
OLFM1	-1.2791	0.000184633	0.00315659	0.404017	0.429553	0.0654964	0.876841	0.305162	0.627788	0.559641	0.590608	0.419517	1.28191	2.01478	1.29424	0.640425	1.49106	0.922768	1.18098	0.754242	0.803319
CTLA4	2.02524	0.000185397	0.00316695	2.96964	1.56884	0.453166	0.572801	2.14179	1.4872	2.27897	1.58494	1.61482	0.336294	0.0519687	1.30643	0.347368	0.240236	0.316137	0.346687	0.326355	0.332959
RUBCNL	2.06205	0.000186911	0.00318801	0.349923	3.54019	1.0781	4.63825	5.22492	0.73045	9.74758	5.85065	3.11263	1.68088	0.24272	1.79007	1.12575	0.32652	0.948031	0.107305	1.00748	0.978723
JAKMIP3	-2.36938	0.000186949	0.00318801	0.019021	0.0108143	0.0321772	0.179643	0.0445365	0.10106	0.0111444	0.0434935	0.0547263	0.129764	0.742021	0.0881357	0.0622633	0.578958	0.0590783	0.835551	0.0151402	0.0552057
SPTBN4	-2.91916	0.000187892	0.00320273	0.0039136	0.010772	0.00156911	0.133743	0.00294627	0.00724701	0.0179066	0.0001	0.00330335	0.0372138	0.48279	0.061907	0.0438104	0.248415	0.0493146	0.376658	0.0548371	0.0179422
C10orf55	2.33416	0.000190223	0.00323116	0.514044	0.564191	0.442405	0.997911	0.318335	0.199018	0.302259	0.197672	0.110301	0.119969	0.139586	0.0736889	0.127717	0.133118	0.0416843	0.0146738	0.0453413	0.0272943
PNMA1	-1.46489	0.000191498	0.00324815	4.35398	5.5578	1.19913	8.90063	2.57544	5.3807	2.86672	4.51941	3.13291	5.03676	25.9607	5.52978	4.79268	27.2583	5.07403	24.1378	4.52065	3.92908
BEND5	-1.839	0.000192897	0.00326165	0.181421	0.0747766	0.0929419	0.78749	0.0940406	0.221491	0.205617	0.0319259	0.241793	0.377701	2.04411	0.699355	0.400388	0.607952	0.329153	1.59607	0.329472	0.525956
CMTM5	-3.98577	0.000193468	0.00326853	0.0001	0.0001	0.011594	0.0625081	0.0001	0.0149868	0.0001	0.0001	0.0001	0.0366548	0.610097	0.103439	0.0001	0.117525	0.101563	0.320428	0.0495225	0.0816054
CD209	-1.24711	0.000193841	0.00327069	1.66776	0.516729	0.574614	1.26673	1.50299	1.48919	1.80848	1.30721	1.57496	5.71506	1.46999	5.02257	4.08699	1.68566	4.30986	0.94836	1.57949	2.97434
C10orf143	-1.25131	0.000194028	0.00327248	0.159912	0.17156	0.0803646	0.122342	0.106286	0.139449	0.312759	0.269013	0.184167	0.402045	0.662819	0.310537	0.292954	0.357968	0.289793	0.702226	0.391122	0.270556
MYO3B	2.81004	0.000194117	0.0032726	0.103353	0.0215164	0.0611128	0.0569846	0.0309551	0.018038	0.0731696	0.0735337	0.774708	0.0279947	0.0107862	0.0291204	0.00730114	0.0137453	0.01397	0.00823573	0.00761829	0.0542451
SPATA33	1.57364	0.00019462	0.00327831	0.498266	1.3847	0.973682	0.810896	0.683036	1.03337	1.61095	1.53076	1.76955	0.436082	0.34512	0.3391	0.311594	0.126321	0.296118	0.298912	0.741524	0.563999
TMPRSS3	2.92215	0.000194777	0.00327955	0.781586	0.369888	6.07346	0.890314	0.699629	0.540151	0.60001	0.615017	0.767697	0.0754651	0.0001	0.289129	0.141928	0.0176331	0.0430093	0.00687864	0.554776	0.36688
ATAD5	1.35994	0.000194857	0.00327955	2.11422	2.68011	3.26468	1.11511	1.62127	1.54778	2.03896	2.49117	2.32546	0.922861	0.559271	1.07137	0.921266	0.532883	0.813434	0.362125	0.80446	1.49213
PRPH2	-1.41878	0.000195828	0.00329245	0.378997	0.225305	0.137503	0.705223	0.34994	0.576842	0.478491	0.234019	0.532212	0.710402	1.61957	0.733433	0.646911	1.93165	0.455824	2.37553	0.672327	0.528863
ASPM	2.01791	0.000195894	0.00329245	3.98084	5.87599	6.47638	3.02107	4.98853	1.7642	3.46345	4.11124	4.93833	0.869909	0.0890541	2.20717	0.946885	0.788465	1.25745	0.0218208	0.735053	2.62011
C17orf53	1.58707	0.000195953	0.00329245	0.893629	2.46096	1.73422	0.859564	0.919147	1.09859	1.78783	1.39502	1.15731	0.676618	0.228579	0.396425	0.587301	0.264221	0.792123	0.1286	0.50281	0.51942
PRKN	-1.40751	0.000196693	0.00329797	0.202565	0.171931	0.621709	0.429346	0.217463	0.444038	0.216855	0.208916	0.622879	0.442815	1.74631	0.868477	0.589015	1.2617	0.588805	1.73501	0.384012	0.702214
POTEI	4.08509	0.000197094	0.0033033	0.740762	0.0001	0.00589641	0.0182246	0.0135867	0.150131	1.65623	0.019487	0.0326906	0.036206	0.0001	0.00647188	0.0209447	0.00258426	0.00622176	0.00738932	0.0428498	0.0326115
MEIS2	-2.11067	0.000197495	0.00330742	0.85728	0.375679	0.104179	1.65116	0.14309	0.421328	0.280585	0.298024	0.406152	0.314304	5.46021	0.809587	0.263035	6.02897	0.299096	5.68838	0.313876	0.419521
CDO1	-3.00947	0.00019779	0.0033081	0.0001	0.0001	0.034806	0.175677	0.0001	0.0683469	0.174935	0.0744218	0.160766	0.269349	1.34962	0.375068	0.132309	0.835271	0.187056	2.11081	0.0191923	0.271651
DUOXA1	2.57209	0.000197793	0.0033081	0.280509	0.304472	0.161019	0.604552	1.56662	0.309934	0.390138	1.38235	0.0742987	0.178719	0.0675648	0.0675689	0.187628	0.00174557	0.194739	0.104319	0.041119	0.0098221
HAND2	-3.61868	0.000198183	0.00330999	0.0809303	0.391848	0.0001	2.6748	0.0563512	0.092109	0.0344826	0.0130477	0.21394	0.0597312	14.4458	0.739974	0.232071	12.108	0.860104	14.2611	0.297335	0.696671
BLID	-2.05619	0.000198561	0.00331401	0.139811	0.23716	0.0385153	0.461664	0.0630684	0.116535	0.21993	0.261535	0.196942	0.114968	1.80941	0.215078	0.117336	2.4253	0.173641	2.04439	0.117659	0.198497
ACADSB	-0.866067	0.00019881	0.00331669	1.57553	1.24266	1.96617	1.25148	1.64288	1.82546	1.58297	1.46192	2.67688	3.66026	2.50022	3.62075	2.65812	2.98253	3.10218	2.70855	2.4096	4.10992
STARD9	-1.45777	0.00019894	0.00331669	1.0392	0.994627	0.55851	3.35363	0.536829	1.36069	0.976794	0.823277	0.791743	1.37075	5.93934	1.40904	1.25258	6.11505	1.61355	8.40166	1.12253	1.43963
FBXO27	-2.15079	0.00019897	0.00331669	0.0278624	0.0770258	0.0400437	0.184503	0.135876	0.0504612	0.103849	0.111207	0.0122615	0.0653864	0.857588	0.1855	0.0679396	0.697672	0.153326	1.03381	0.109461	0.129149
MAPT	-2.09803	0.000199645	0.00332517	0.0588507	0.0840033	0.0579703	0.602117	0.0809836	0.161593	0.0461215	0.0973556	0.0522269	0.163539	1.78069	0.112143	0.17708	1.67828	0.178875	0.940869	0.147665	0.134828
MS4A4E	-1.39377	0.000200284	0.00333272	0.305667	0.111918	0.0586455	0.474651	0.247874	0.341374	0.414372	0.362464	0.530665	0.634197	1.09437	0.899427	0.408441	0.997677	0.686004	1.1215	0.437906	1.20302
SEZ6L2	1.49832	0.000201145	0.00334181	4.82285	5.10666	3.66201	3.75158	6.69782	4.65626	3.52191	1.29402	3.15921	2.40886	0.542703	2.11165	2.02391	0.422021	1.31863	0.645591	1.67226	1.83507
RAD51AP1	1.74698	0.000203706	0.00337566	1.24265	2.58903	2.67857	1.93614	1.84583	1.02038	1.40573	0.790833	2.06114	0.786953	0.0872405	0.71919	0.566082	0.197301	0.858992	0.0499416	0.487353	0.885728
SORD	1.60769	0.000204089	0.00337566	1.18886	8.58638	5.80378	5.31743	8.68864	3.36165	4.79245	9.10899	5.68509	2.75462	0.812128	3.13431	2.9823	0.400812	2.58275	0.649844	2.45851	1.46211
ELMSAN1	-0.830783	0.00020409	0.00337566	1.70191	2.83462	1.56672	3.17343	2.59163	2.95667	2.53735	2.91654	3.28262	4.78474	4.46438	3.06463	4.51566	3.94541	4.95649	7.16567	5.01388	3.99678
FMO2	-2.065	0.000204495	0.00337785	0.094852	0.11769	0.0556313	0.176043	0.0326499	0.139752	0.136885	0.0227312	0.093937	0.149319	1.46441	0.28743	0.0290294	0.208441	0.208621	1.00905	0.0359928	0.248801
SV2B	-1.90036	0.000204797	0.00338143	0.0839305	0.0713229	0.00812733	0.404653	0.0290995	0.0755052	0.0599705	0.0450318	0.089565	0.209596	0.92873	0.312804	0.136692	0.345513	0.133195	0.875757	0.149932	0.145124
CCN6	4.29472	0.000205062	0.00338441	1.42556	0.0001	0.0549132	1.51466	0.0111171	1.72875	0.0264789	0.33107	0.367927	0.0001	0.0451377	0.0482981	0.0179058	0.0665008	0.0001	0.044959	0.0001	0.0551257
CCDC136	-2.51668	0.000205916	0.00339291	0.105833	0.260625	0.0952949	0.440763	0.0472698	0.0809626	0.240015	0.165129	0.156187	0.0621272	4.42426	0.073685	0.10062	2.21603	0.109763	1.98865	0.0428389	0.0929126
CCDC9B	-1.55137	0.000206174	0.00339576	0.25247	1.69346	0.874461	2.62822	0.697015	0.732096	0.556747	0.978448	1.79166	1.29785	7.27811	1.12442	1.48123	6.11595	1.69189	7.90999	1.97931	1.03042
ADAMTS8	-2.41354	0.000207823	0.00341501	0.0117023	0.175534	0.355785	1.31207	0.118526	0.294317	0.439627	0.259473	0.106645	0.497218	5.37046	0.313725	0.296898	5.57911	0.306919	3.38072	0.310794	0.320148
ZDHHC15	-1.8705	0.000207996	0.00341593	0.143768	0.108371	0.0920188	0.315496	0.117168	0.108946	0.0613254	0.0564952	0.082702	0.121765	0.759696	0.206687	0.0810063	1.54677	0.101221	0.874909	0.090524	0.189544
FAM114A1	-0.866705	0.000208108	0.00341637	4.21213	2.97194	3.78805	7.42287	5.37967	5.0971	5.1995	4.57446	5.3491	7.39216	9.07556	7.90704	8.20095	16.6487	7.08755	8.20902	7.68976	8.01353
TMTC1	-1.46405	0.000208225	0.00341689	0.854699	0.347726	0.430269	1.1757	0.565598	1.18046	0.866485	0.603028	0.612191	0.9747	4.71414	1.29144	0.542316	3.2847	0.725253	5.50397	0.513967	0.757465
CCDC195	2.75814	0.00020845	0.00341918	0.127307	2.66532	0.898923	0.804168	0.790514	2.03572	1.19168	0.474538	0.604118	0.157307	0.06468	0.101421	0.061731	0.0001	0.364173	0.0001	0.370802	0.297567
DAO	-4.79477	0.000209051	0.00342483	0.0001	0.0001	0.0001	0.00963482	0.0001	0.0001	0.0001	0.0001	0.040908	0.367876	0.0001	0.089046	0.210551	0.0191313	0.117761	0.0001	0.261138	0.356638
NXPH3	-2.45927	0.000209209	0.00342485	0.0343183	0.384864	0.0949625	1.12168	0.0679974	0.173865	0.0970169	0.14266	0.377231	0.245784	5.2065	0.233442	0.212561	3.54531	0.169231	3.53223	0.125889	0.447757
ADRA1A	-2.47256	0.000209223	0.00342485	0.00828623	0.00704708	0.122293	0.038179	0.0985821	0.0946128	0.0001	0.0160688	0.0495328	0.117692	0.510495	0.292327	0.0731704	0.0613865	0.314117	0.808852	0.0516249	0.183045
ENDOD1	-1.24835	0.000209765	0.00343139	2.3526	3.78267	4.18687	6.44367	9.72576	7.22638	7.76964	9.2704	14.0519	28.895	7.79929	15.5779	21.4396	6.95269	12.345	6.07063	30.556	24.3325
OSBPL1A	-1.07666	0.000209869	0.00343139	2.48465	1.02118	1.20425	2.34342	1.29357	1.71653	0.441758	0.516948	2.00276	2.34186	4.38852	2.69501	2.17667	4.10115	2.54092	4.61015	2.1954	2.42209
BOP1	1.37013	0.00020988	0.00343139	1.98241	11.0983	11.1536	8.67438	9.31481	7.69887	9.47179	15.3433	11.7673	3.66802	3.28241	3.19657	4.07347	4.03725	4.68458	2.72985	4.26174	3.53106
MXI1	-1.09624	0.000210725	0.00344098	1.11418	2.27502	0.910985	2.40887	3.04914	2.56162	1.44839	1.41948	5.34738	5.46006	7.60076	2.58271	7.07003	4.91146	4.79261	3.73026	3.52059	4.23494
EXTL1	-2.65816	0.000211099	0.00344569	0.0263599	0.0001	0.0148724	0.0707024	0.0149589	0.00957866	0.00934414	0.054833	0.0299669	0.034297	0.459236	0.105817	0.00326368	0.171657	0.15234	0.441215	0.0160237	0.0724977
MASP1	-2.7813	0.00021184	0.00345495	0.23348	0.308478	0.0527038	2.19118	0.0662129	0.180277	0.542193	0.510487	0.0683906	0.313845	9.36553	0.22911	0.269211	10.117	0.11384	7.33154	0.598815	0.214558
RTL5	-1.66508	0.000212105	0.00345787	0.26816	0.515305	0.138663	1.56067	0.264688	0.622664	0.49321	0.410311	0.51487	0.957637	4.00542	0.914804	0.580313	3.67341	0.522342	3.38636	0.559844	0.585846
EFCAB6	-1.3599	0.000212483	0.00346083	0.0403305	0.0590567	0.112384	0.0932682	0.0865639	0.102127	0.0535553	0.0619833	0.189443	0.167175	0.357534	0.167624	0.126685	0.28426	0.119463	0.351187	0.216122	0.259979
COL14A1	-1.21792	0.000212558	0.00346083	3.92852	2.65439	1.93368	10.4335	3.96954	6.28539	8.13328	7.62846	4.2696	9.95601	18.9332	11.6439	7.88045	34.4082	8.63382	6.52043	6.5141	10.0395
C1orf115	-1.53653	0.000213328	0.00346338	9.51579	2.21923	5.88484	3.1503	4.12257	6.39918	6.74072	2.05723	7.20658	27.5916	4.82287	15.3678	24.4638	1.13	18.74	2.77296	22.2705	20.0458
LAMC2	1.77722	0.000213329	0.00346338	19.0741	24.2763	17.3304	13.7068	34.0217	10.8725	8.73879	15.0561	16.3915	11.254	0.832287	5.91221	6.27396	1.82973	4.2348	0.253019	9.84649	6.08757
HSPB3	-4.78203	0.000213686	0.00346531	0.0001	0.0001	0.0001	0.169987	0.048137	0.0001	0.0001	0.0001	0.42689	0.0001	2.46128	0.37988	0.426093	9.94645	0.0001	2.75338	0.347973	1.44734
SLC17A8	-4.94271	0.000214083	0.00346892	0.0001	0.0001	0.0001	0.0001	0.0001	0.0193351	0.00992394	0.0001	0.0129375	0.136655	0.0001	0.101588	0.129283	0.0001	0.0945431	0.0001	0.240889	0.612911
BACE2	1.45751	0.00021418	0.00346909	1.71089	1.63531	1.72287	1.82105	4.94651	1.61141	0.643989	3.06144	1.0399	1.12723	0.386848	0.904531	0.711759	0.657537	0.966856	0.529189	0.800082	0.540546
RAB9B	-2.19422	0.000217426	0.00351172	0.357244	0.126966	0.214731	1.13541	0.183315	0.337896	0.089911	0.183788	0.206275	0.232741	4.21577	0.399878	0.182846	3.44562	0.35026	3.66707	0.162082	0.320331
CBWD6	1.34171	0.000217521	0.00351183	1.37202	1.85236	3.12355	1.59535	1.99495	1.24535	1.3028	1.70836	1.215	0.662778	0.426253	1.22593	0.581181	0.445217	0.916865	0.435477	0.598893	0.787343
PDE7B	-1.23376	0.000217783	0.00351466	0.576468	0.178366	0.20515	0.352412	0.332651	1.14684	0.244938	0.456481	0.469278	0.815535	1.18698	1.38458	0.811861	1.98474	1.19841	0.686583	0.472026	0.778444
CA1	-3.1826	0.000218232	0.00351702	0.824055	0.586467	0.437487	0.623558	3.78036	3.12722	0.331826	1.5504	23.6018	79.784	0.302974	18.5174	57.4893	0.5261	30.233	0.328162	59.8811	69.4755
NKRF	1.41447	0.000218282	0.00351702	2.9399	3.98401	5.18888	2.56712	3.42078	1.88953	6.36194	5.75755	2.9831	1.69759	1.47413	2.2189	1.20081	1.07972	1.14274	1.49789	1.1335	1.71968
NLRX1	-0.950994	0.000218403	0.00351756	0.856175	0.804379	0.950329	1.34983	0.94963	1.97285	1.8064	1.4474	2.21509	2.32764	2.94689	2.20666	2.74055	3.63696	2.29187	2.9825	2.44803	2.29799
CAPN12	1.67768	0.000219067	0.00352683	0.589877	1.46103	1.39684	0.693483	1.40738	2.16368	0.514014	1.58248	0.530746	0.384442	0.374736	0.329354	0.369086	0.0862483	0.594922	0.230079	0.249571	0.613535
EAPP	-1.45066	0.000219497	0.00353234	8.406	6.01556	3.46466	8.1366	4.98187	6.27221	5.3848	6.60787	10.3058	8.47194	5.22403	11.3043	11.3458	4.10629	9.46783	79.6247	13.2611	20.0333
BTD	-0.84489	0.000220354	0.00354328	2.84738	1.54189	0.934963	1.64478	1.55555	2.9857	1.77777	2.24655	2.70087	3.873	3.79172	2.94343	4.12986	2.70703	3.60453	3.85377	3.99696	3.8529
DIO2	1.93337	0.000220469	0.0035437	1.64122	2.48268	0.124302	2.31922	0.504281	0.582969	2.57369	1.80107	1.81618	0.555902	0.193957	0.510537	0.262664	0.285715	0.450493	0.0605647	0.422803	0.882389
ABCA12	3.79323	0.000222096	0.00356414	4.41799	0.0765708	0.00276555	0.180495	1.02542	0.0452095	0.0547094	0.454217	0.11229	0.0785022	0.104786	0.00317033	0.0147833	0.169155	0.0366268	0.0234533	0.0094191	0.0195575
CASQ2	-4.30171	0.000223337	0.0035773	0.0001	0.535574	0.0410244	5.23281	0.188391	0.0307888	0.0888238	0.0001	0.201724	0.55004	35.2238	0.839248	0.642944	43.678	0.512595	42.5557	0.210388	0.414871
C20orf194	-1.53125	0.000224121	0.00358657	2.08516	1.02266	0.313359	2.71801	0.49237	0.936402	0.950352	0.788614	0.9252	1.57468	7.31855	1.6041	0.931184	7.68251	1.18963	7.07442	0.996127	1.20326
CXCL17	3.13169	0.000224535	0.00358888	0.162248	0.229869	0.260815	3.57038	12.3618	0.433478	0.225141	0.122609	0.183783	0.322197	0.201624	0.0535128	0.177182	0.175272	0.200747	0.273953	0.273876	0.324024
NXF2	11.2708	0.000225158	0.00359596	0.0001	0.0001	0.0001	0.0001	0.0001	0.462424	1.76067	0.0001	0.0001	0.0001	0.0001	0.0001	0.0001	0.0001	0.0001	0.0001	0.0001	0.0001
SYP	-1.43972	0.000226128	0.00360771	0.160002	0.170264	0.174641	0.857618	0.114683	0.112427	0.243198	0.190074	0.411355	0.68872	1.37688	0.344323	0.636531	0.409404	0.715437	1.11113	0.756206	0.564752
APLN	2.72939	0.000226163	0.00360771	1.04139	1.49578	1.66925	1.05278	0.767577	0.703721	1.02546	0.354674	0.363601	0.067316	0.376031	0.075383	0.076563	0.426927	0.0001	0.151454	0.047535	0.056518
PLPP3	-0.839028	0.000226397	0.00361	2.1563	1.18733	2.12829	1.94501	1.22559	2.03378	1.37743	1.22391	1.33591	2.28015	3.00519	3.97173	2.16722	3.73669	3.51563	2.87203	2.07962	2.51312
SEZ6L	-2.94907	0.000228444	0.0036325	0.00676697	0.0139799	0.0001	0.114055	0.0133473	0.053779	0.0001	0.0001	0.00540806	0.105909	0.332108	0.095257	0.0253651	0.183633	0.166417	0.548107	0.0398525	0.106822
PBXIP1	-1.14576	0.000228827	0.0036326	8.48754	8.93221	4.24289	15.6104	6.94737	13.163	11.0466	8.54681	9.98822	13.0208	35.0494	13.1639	13.0166	50.6455	10.252	34.7483	10.6807	11.8438
SYNE1	-1.48647	0.000228904	0.0036326	1.96309	1.13253	0.3222	3.17269	0.950973	2.02016	1.22247	1.38888	1.21058	1.63365	8.71897	2.29484	1.44719	12.24	1.39884	6.75291	1.37555	1.63924
FOXM1	1.68972	0.000229384	0.00363704	5.5942	8.20617	7.73236	7.36445	8.10997	3.96832	6.38236	3.54399	7.58518	3.10679	0.161024	2.26617	2.8052	1.0655	3.92748	0.200576	2.35369	2.24382
RELL2	1.71165	0.000230517	0.00365096	0.675917	0.670402	2.08823	0.58736	1.65822	0.505324	0.802258	0.752732	1.73904	0.493894	0.130682	0.44097	0.368724	0.224962	0.429209	0.105713	0.287649	0.412386
SLC38A5	2.23923	0.000231923	0.00367162	3.56919	6.03016	2.26283	28.9844	6.03873	8.46176	1.01185	20.8795	4.5064	3.65522	0.133733	2.34369	2.62598	0.780011	3.50314	0.149905	2.20912	1.91274
ACSM5	-2.75452	0.000234305	0.00370216	0.0581889	0.0103993	0.0001	0.214599	0.0963953	0.0334676	0.0001	0.0001	0.0196154	0.242963	0.852694	0.323764	0.194232	0.234333	0.222495	0.56876	0.0731564	0.209381
MCM4	1.33969	0.000234509	0.00370375	6.80276	9.87386	6.23058	8.83568	13.045	6.9612	9.82716	11.1802	10.1587	5.93726	1.32242	4.80279	4.80596	1.20576	4.80343	1.00572	4.5601	4.31691
HELLS	1.65144	0.000235624	0.0037142	2.38297	6.54652	3.91307	3.38606	2.31607	2.40289	5.01506	2.70316	2.35457	1.18091	0.158928	1.79948	1.69947	0.374256	1.82503	0.144764	1.03723	1.65439
RELL1	-0.861193	0.000236538	0.00372283	1.61854	0.864833	1.2281	1.99153	1.66354	2.47116	1.53814	1.29635	1.86955	3.62136	2.32409	2.47213	4.21017	1.81419	2.41754	1.8051	4.01149	3.73957
FAM111B	2.29629	0.000236928	0.0037245	2.31635	2.26658	4.17404	1.56784	9.97169	2.27413	1.8571	1.9871	3.75173	0.8533	0.105834	1.07646	0.644416	0.241481	0.896612	0.0001	0.825593	1.49767
GSTM5;GSTM2;GSTM4;GSTM1	-1.04545	0.000237218	0.00372629	1.46972	0.234736	1.32566	1.0057	0.288624	0.506873	0.57055	0.602262	0.823149	1.72135	1.71977	1.63744	1.70456	1.09857	1.4086	1.77679	1.22462	1.79984
GNAZ	-2.15223	0.000237863	0.00373479	0.289399	0.661753	0.447644	1.09897	0.158253	0.162573	0.925596	0.310988	0.458887	0.463798	6.96809	0.367142	0.436173	5.63955	0.303036	5.29076	0.324325	0.272816
CFAP74	3.1929	0.000238796	0.00374798	0.0741228	0.0770567	0.00896612	0.0154169	0.0267049	0.0100622	0.0433078	0.0472872	0.0169007	0.00405244	0.0001	0.000839258	0.0001	0.0001	0.0111526	0.0001	0.00348799	0.0150425
ITM2C	-1.59925	0.000240411	0.00377036	22.4063	11.4988	9.90639	26.7108	56.4243	50.8671	38.5789	39.237	119.92	194.521	23.594	139.9	212.68	31.2402	147.072	26.3461	207.131	155.374
TENM2	-1.93506	0.000240591	0.0037717	0.0361418	0.0583799	0.012211	0.215237	0.0166624	0.0420928	0.0368506	0.00851008	0.0299126	0.129543	0.644519	0.133849	0.056717	0.279244	0.103703	0.236134	0.0702081	0.0897951
RUNX1T1	-1.60204	0.000240759	0.00377286	0.371956	0.343355	0.128251	1.22328	0.181583	0.353106	0.361832	0.16571	0.343348	0.472053	2.84135	0.783103	0.431757	2.69484	0.379742	2.24254	0.287633	0.408258
OR13G1	-2.8718	0.000241504	0.00378306	0.0001	0.0001	0.004286	0.0141552	0.0407871	0.0838561	0.0165083	0.0001	0.0710106	0.0282787	0.0328131	0.393065	0.128445	0.125544	0.385068	0.0315816	0.331975	0.23339
TEDC2	2.31324	0.000244275	0.00382198	0.574033	1.69986	1.5616	0.807348	1.77181	0.813542	1.96263	0.952297	1.0974	0.445819	0.0130162	0.356191	0.241913	0.0576715	0.608847	0.0001	0.25405	0.284082
PTH2R	4.5987	0.000246978	0.00386125	2.65177	0.0001	0.0209958	0.00864246	0.0220623	0.223926	2.88663	0.00744717	0.00908829	0.0606041	0.0157052	0.0389078	0.0001	0.0264932	0.046339	0.0403716	0.00676048	0.0053615
CNKSR2	-1.48434	0.00024738	0.00386602	0.031989	0.0216631	0.0228732	0.0238216	0.0318162	0.0315691	0.0126604	0.0270518	0.0427907	0.0323145	0.128243	0.10173	0.0346984	0.16297	0.0296397	0.106085	0.0137207	0.0795361
KIF4A	1.89349	0.000248092	0.00387262	1.62752	4.86051	8.73147	2.53533	5.43854	2.46327	6.56668	3.81091	3.311	1.66446	0.074121	1.59244	1.76967	0.462369	1.86749	0.0805807	1.19258	1.88624
PRKAA2	-2.07545	0.000249268	0.00388643	2.47728	1.09642	1.11021	1.27297	0.210145	0.326841	0.0701875	0.203987	0.922268	1.04973	8.07833	0.933836	0.878097	9.97545	0.276545	8.91265	0.778693	1.52949
COL25A1	-3.20574	0.000249731	0.00389212	0.0001	0.0001	0.0038588	0.0249592	0.00145545	0.0271942	0.00466004	0.0107466	0.0001	0.063973	0.179443	0.100843	0.00858775	0.0813002	0.074519	0.105103	0.0001	0.0612552
ALDH6A1	-0.857117	0.000250106	0.00389493	2.91302	2.46611	2.97678	3.54921	2.32154	3.60745	2.45714	1.20671	4.47514	5.52054	3.80766	5.88313	6.2113	3.062	5.90236	4.17368	5.51804	6.96936
IMPDH1	1.37119	0.000251419	0.00391234	3.10631	9.88799	7.44446	11.0819	12.1647	5.16328	12.3287	10.5318	8.87015	2.95899	3.46266	3.69024	3.5459	4.92648	3.34265	2.78983	3.50151	2.93155
EPB41L3	-1.28194	0.000251931	0.00391638	0.787982	0.409676	0.100756	0.778936	2.02444	1.03208	0.61063	0.373631	1.09215	2.60437	1.29243	1.72166	2.49163	1.55723	2.33797	1.06188	1.35571	3.11003
HECW2	1.75547	0.000252502	0.00392309	1.03147	0.59033	0.539771	0.692753	0.45302	0.953174	0.804154	0.408354	0.312352	0.131517	0.310263	0.186678	0.0928741	0.441972	0.129316	0.140601	0.152041	0.128228
INA	-3.09155	0.000252689	0.00392447	0.026639	0.03776	0.0001	0.43416	0.010739	0.034946	0.0001	0.0001	0.057463	0.102584	1.89704	0.318123	0.264908	0.606914	0.220999	1.36476	0.09492	0.261337
GUCA2A	-3.94616	0.00025305	0.00392758	1.13319	0.0001	0.546898	0.615339	17.5268	15.4935	2.30178	3.56475	78.7603	443.191	0.431142	223.511	332.622	2.35232	122.982	0.846848	343.188	379.655
MASP2	-1.12807	0.000253461	0.00393037	0.590608	0.152896	0.882691	0.607417	0.416636	0.694542	0.486945	0.423077	0.756563	0.749831	1.60169	1.3175	1.49579	1.08166	1.02068	1.63133	0.837937	1.21678
ZIC2	7.07878	0.000254453	0.0039427	0.0001	0.0001	0.0001	0.0640228	0.0001	1.4767	5.25798	3.27911	0.0001	0.0256745	0.0001	0.0001	0.0111009	0.0001	0.0136851	0.0235923	0.0001	0.0001
PBX4	1.78039	0.000254577	0.00394308	0.238751	0.674814	0.682044	0.740161	1.46252	1.18113	1.07485	1.37249	1.53294	0.374695	0.123986	0.248546	0.331997	0.0541527	0.553174	0.074546	0.32568	0.521441
ACOX3	-1.0189	0.00025675	0.00396599	1.43956	1.4868	2.04932	2.50673	1.30502	2.23421	1.56024	1.50955	1.90664	2.518	5.07066	2.20287	2.34696	8.38971	2.49589	4.64357	2.13603	2.61442
E2F7	2.02329	0.000257541	0.00397668	1.0462	2.37443	2.1168	1.42765	1.45835	1.29996	1.53153	0.559483	1.07134	0.47371	0.0327438	0.534869	0.359942	0.146867	0.810555	0.00624645	0.389693	0.41523
PHYHIP	-2.02012	0.000261139	0.00401983	0.0369808	0.119996	0.167501	0.459806	0.164834	0.0529337	0.443787	0.0706652	0.135889	0.193274	1.2502	0.278323	0.259996	1.69784	0.179549	2.38227	0.254079	0.206884
CIDEC	-2.52564	0.000261268	0.00402028	0.157738	0.148722	0.0001	0.203606	0.0542539	0.353301	0.288711	0.673548	0.638702	1.35731	1.8535	0.56806	0.650659	0.0514748	0.319231	0.426855	6.09386	3.18236
KCNT2	-1.36807	0.000262459	0.00403384	0.355261	0.161512	0.0330106	0.28314	0.133496	0.313752	0.109769	0.141462	0.317564	0.491223	1.08287	0.615832	0.213486	0.743658	0.336072	0.573913	0.253037	0.462558
SNPH;RAD21L1	-1.27399	0.000262553	0.00403384	0.471942	0.345116	0.325464	0.849442	1.19257	0.457149	0.452304	0.582196	0.59473	1.80865	2.30179	0.683594	1.11744	2.27444	0.610259	2.59138	0.796944	0.562139
SPART	-1.57509	0.000262959	0.00403815	1.43355	1.33782	0.343774	2.20581	0.794009	1.2097	0.828271	1.14243	1.06289	1.24319	8.57038	2.07366	0.854628	7.50591	0.840463	7.85826	0.604973	1.31151
BCAR3	-0.844142	0.000263598	0.00404214	1.61481	0.797101	0.900571	1.57595	1.09439	1.65448	0.83065	0.785657	1.96278	2.65337	1.86887	2.07146	2.78035	1.66091	2.49384	1.41487	2.68572	2.50622
AHCY	1.32936	0.000264441	0.00405352	15.962	38.7926	50.1429	13.5654	22.0603	16.3243	42.982	35.8721	18.8182	12.4824	6.43695	14.1615	12.4757	6.39098	15.5019	8.30108	12.9583	12.576
PLCD4	-1.68706	0.000265011	0.00405914	0.268696	0.363804	0.244458	1.037	0.302731	0.192254	0.248396	0.222926	0.241791	0.29963	2.77658	0.459729	0.321894	1.65043	0.493998	3.35474	0.417379	0.278641
VGLL3	-1.90863	0.000265425	0.00406332	0.484864	0.674777	0.225672	1.36754	0.337925	0.376973	0.739847	0.494604	0.276014	0.491497	5.11223	0.855184	0.176089	6.72003	0.324578	4.18802	0.313259	0.509991
NCAPD2	1.20601	0.000265914	0.0040652	19.8186	18.5743	14.9828	14.4192	14.8241	9.19604	18.7615	9.90024	17.7504	9.63282	2.92849	7.69632	8.78882	4.23374	9.19629	3.30872	6.35471	7.77688
TRPV3;SPATA22	-1.8609	0.000266245	0.00406709	0.155109	0.0380944	0.106823	0.0457735	0.323768	0.158037	0.122316	0.245272	0.179328	0.989604	0.10798	0.825144	0.834863	0.0692456	0.46119	0.0684817	1.17832	0.457906
MZT1	1.65337	0.00026629	0.00406709	2.16549	2.993	10.6819	2.98524	2.26087	2.4896	3.23698	3.61139	2.57789	1.07725	1.55268	1.88204	0.826053	1.05838	0.869647	1.11536	0.960134	1.1498
DSN1	1.31077	0.000266343	0.00406709	4.38969	5.17007	4.0282	2.38376	2.91357	2.96525	3.7686	4.27262	1.68241	1.80324	0.904042	1.71988	1.33936	0.604307	1.81647	0.838326	1.6461	2.05604
NTMT1	1.51949	0.000266808	0.00407013	1.06051	8.72913	5.66146	3.53807	6.4121	2.70639	3.53517	5.10977	3.00873	1.7951	0.714341	1.64105	1.7386	1.69695	1.55749	1.36939	1.52026	1.83593
SLC26A2	-2.65941	0.000266847	0.00407013	2.13567	4.62455	5.05475	5.78742	24.0436	27.8956	21.7387	13.6752	101.762	205.699	2.72604	224.07	228.444	2.09789	219.939	3.03885	177.334	242.64
ICA1L	-1.26248	0.000267465	0.00407645	0.285721	0.212646	0.317985	0.53075	0.209933	0.439401	0.379553	0.220522	0.431253	0.272141	1.47327	0.572775	0.53737	0.8627	0.328137	2.13306	0.399923	0.68449
FLVCR1	1.346	0.000268121	0.00408023	3.76921	6.48682	4.9593	2.40919	3.65708	2.92676	7.53711	2.28456	2.99892	1.68815	1.25933	2.11902	2.04555	0.537241	1.83174	1.06649	2.07468	1.94427
UNC5D	-2.18964	0.000268675	0.00408711	0.0279918	0.0001	0.00312479	0.0572545	0.0601156	0.0506983	0.00375856	0.085374	0.0614965	0.185681	0.358193	0.0571452	0.133798	0.112357	0.0371722	0.331415	0.187151	0.193368
KCNQ5	-1.71377	0.000268796	0.0040874	0.0808633	0.0110206	0.0244969	0.101902	0.037583	0.110059	0.0319584	0.0195727	0.0886813	0.0717415	0.380656	0.345145	0.0597937	0.105574	0.129271	0.364594	0.0617045	0.141738
FECH	-0.917686	0.000269035	0.00408792	1.31742	0.463507	0.584919	1.26796	0.585847	1.18403	0.887994	0.728348	0.961404	1.84496	2.02487	1.3176	1.7871	1.95127	1.46471	2.24289	1.09986	1.34431
SOX4	1.51277	0.000270221	0.00409775	8.48569	28.6067	13.0021	3.98771	16.267	12.2934	13.9767	7.22787	10.6481	2.46077	2.13392	6.39772	8.14668	3.3349	4.49392	1.29202	5.64757	6.21599
ERCC6L	1.32914	0.000270296	0.00409775	2.9529	2.244	3.28306	1.97559	2.42048	1.54209	3.07836	2.09433	1.77705	1.0156	0.411725	1.25803	1.10011	0.611249	1.30836	0.578057	1.03252	1.18885
SCD5	-1.57432	0.000271789	0.00411416	0.456589	1.11392	0.972306	1.15232	0.379148	0.811751	0.863286	0.446836	0.571844	0.983266	5.47046	1.36039	0.757446	3.91624	0.753028	5.75838	0.478391	0.677149
REG1B	6.62227	0.000273805	0.00413997	1.03087	0.0001	0.0001	0.0001	0.027005	1.9897	1.89836	9.41028	1.00304	0.0001	0.0001	0.0001	0.0001	0.0001	0.138727	0.0164837	0.0001	0.0001
KIF18A	2.21863	0.000274313	0.00414608	1.72284	1.99205	1.74111	1.49235	2.32841	0.891724	1.23994	2.19846	1.84054	0.249142	0.0442199	0.881801	0.372399	0.178585	0.379461	0.0001	0.342561	0.870532
SAMD4A	-1.84792	0.000274604	0.00414891	0.498443	0.534736	0.213446	0.683664	0.427776	0.630707	0.525951	0.631272	0.366106	0.553757	8.18187	0.313661	0.408484	2.22157	0.226697	3.71462	0.329115	0.292929
MEGF10	-2.58898	0.000275043	0.00415398	0.0001	0.00455754	0.00882993	0.177785	0.0138156	0.0855925	0.0471838	0.00489318	0.0661268	0.0897887	0.886933	0.178774	0.0666687	0.236544	0.111013	0.775004	0.07927	0.0361483
SULT1A2;SULT1A1	-1.76872	0.000275449	0.00415854	0.79417	0.858689	1.24888	1.24214	0.660173	0.737685	1.03349	1.69929	1.56538	5.82437	0.419715	3.26125	7.10565	0.258731	3.9754	0.21759	8.74724	3.71969
SLC30A10	-3.30438	0.000275959	0.00416467	0.334231	0.00714249	0.00584696	0.0194519	0.235807	0.308205	0.049137	0.13768	0.256535	2.06154	0.00303007	4.88877	1.5473	0.0689503	1.85085	0.0001	2.19396	0.762159
USP51	-1.58743	0.000278041	0.00418347	0.110756	0.120442	0.057906	0.154162	0.150075	0.186257	0.076634	0.082117	0.088625	0.221595	0.712447	0.233475	0.079667	0.498672	0.164768	0.864569	0.068119	0.24288
HSPA2	-1.83723	0.000278226	0.00418468	1.48035	0.572711	0.576332	5.44974	0.880648	5.18131	1.37454	0.981252	0.893428	1.69878	9.07609	2.39544	3.39812	26.3257	2.10896	13.5942	2.28599	1.25653
RAB3A	-1.32926	0.000280717	0.00421332	0.173252	0.223666	0.402421	0.654874	0.557135	0.386409	0.222518	0.202906	0.829673	0.761686	1.31305	1.01275	1.19704	1.03009	0.800322	1.58082	0.673853	0.809029
CDCA5	1.97159	0.00028078	0.00421332	2.75686	5.30712	5.07497	2.07854	5.74715	3.55561	7.93989	5.37087	5.91524	2.16564	0.152451	1.90566	1.84501	0.439981	2.20271	0.0129491	1.11033	1.31933
GADD45B	-1.72837	0.000283619	0.00424665	1.17185	4.00507	2.54748	5.92054	3.19556	2.80578	2.73509	1.86255	1.79829	7.95056	9.67847	3.73367	1.89443	11.6965	3.81579	44.032	1.91366	1.57653
IQCJ-SCHIP1;SCHIP1;IQCJ	-2.22542	0.000283802	0.00424779	0.174855	0.296596	0.102755	1.05177	0.242282	0.252611	0.25734	0.237516	0.156281	0.272614	5.3197	0.326736	0.169306	3.42044	0.091523	3.09391	0.141715	0.127282
GAMT	-1.48813	0.000284069	0.0042502	0.0933065	0.212117	0.0419215	0.27831	0.250346	0.148783	0.331314	0.127509	0.229691	0.341778	0.959588	0.607109	0.520008	0.854699	0.226014	0.715274	0.184412	0.397351
GPR17	-2.37419	0.000284481	0.00425319	0.255729	0.720863	0.235542	3.46387	0.178092	1.0842	0.505524	0.344725	0.644304	0.948521	14.2922	0.852152	0.502962	1.80967	0.318569	18.2179	0.745275	0.847821
ZNF471	-2.07356	0.000286733	0.00428525	0.020327	0.219884	0.0393974	1.32598	0.194063	0.0487718	0.413806	0.187893	0.26162	0.170297	2.69164	0.754657	0.679983	2.02251	0.447476	3.23024	0.512141	0.905434
CSAG2	11.7768	0.000287319	0.00429174	0.0001	0.0001	0.0001	0.0001	0.0001	1.26473	1.89263	0.0001	0.0001	0.0001	0.0001	0.0001	0.0001	0.0001	0.0001	0.0001	0.0001	0.0001
SLIT2	-1.89501	0.000287965	0.00429725	0.236656	1.17346	0.0739314	3.01924	1.39297	0.580046	0.302004	0.353291	0.573867	1.0159	9.19966	1.68678	1.39293	7.09965	1.18397	5.31807	0.608663	1.15301
PACSIN1	-1.37831	0.000288458	0.004303	0.0905939	0.0749413	0.0280862	0.0925267	0.0641584	0.0825533	0.0793417	0.0384199	0.0796867	0.218308	0.364768	0.157429	0.202027	0.104823	0.171871	0.165917	0.109049	0.144385
RET	-1.70195	0.000289906	0.00432138	0.133935	0.0777777	0.0404819	0.68892	0.0656974	0.407067	0.131873	0.442668	0.336282	0.519922	2.23614	0.645805	0.476174	0.670516	0.621472	1.72525	0.347308	0.320634
CACNA1G	-2.83455	0.000290456	0.00432344	0.00638696	0.0163833	0.006587	0.0251255	0.0104095	0.0001	0.00421295	0.0136775	0.011336	0.0118669	0.0801102	0.0511486	0.00266301	0.343332	0.0104315	0.158263	0.00361281	0.0106546
MMD2	-5.7098	0.000290776	0.00432344	0.0001	0.0001	0.0001	0.0151716	0.0001	0.0001	0.0001	0.0001	0.0001	0.0001	0.410258	0.0140865	0.0208409	0.0275933	0.0001	0.362752	0.0001	0.0001
RELN	-1.60517	0.000290979	0.00432344	0.124728	0.241327	0.00432229	0.72064	0.17344	0.207854	0.462898	0.374336	0.325062	1.19972	1.89169	0.816457	0.592005	0.384167	0.847298	0.587148	0.80055	0.896256
DDR2	-1.78996	0.000291124	0.00432344	2.80496	2.34837	0.497688	6.22149	0.649251	1.56506	1.80168	1.40057	1.32217	2.46218	15.3303	2.57733	1.21626	20.7335	2.21476	16.8249	1.09104	1.90828
DCAF13	1.288	0.000291266	0.00432394	2.4133	3.10571	3.74695	2.23839	2.90235	1.86329	3.38183	5.9601	2.87013	1.18427	1.14289	2.16085	1.28263	1.12038	1.11002	1.01267	1.32961	1.32061
DHRS2	3.58076	0.000293533	0.00435597	0.049064	0.0291785	0.00718695	0.0272457	0.0001	0.0316593	0.277346	0.374495	0.136201	0.02775	0.0001	0.0001	0.00743736	0.0108651	0.00972421	0.00520031	0.0119363	0.0048197
E2F3	1.2998	0.000293844	0.00435736	2.69971	7.62444	4.85267	4.32635	5.17246	3.56743	5.40245	4.26244	2.82854	2.2901	0.861233	2.73222	1.90222	2.00352	1.81185	0.822234	2.30391	1.81918
KCNB2	-2.41401	0.000294063	0.00435798	0.051119	0.010996	0.009002	0.128877	0.036601	0.0001	0.087367	0.0001	0.01037	0.284028	0.430145	0.110691	0.173355	0.115302	0.056784	0.213712	0.223958	0.174925
NAT10	1.15991	0.000294753	0.00436437	4.58535	7.85897	6.78389	9.32154	4.69659	5.26356	7.54917	9.554	7.80787	3.73988	2.58273	3.46927	3.20048	2.29879	3.31832	2.85174	3.63377	3.28854
MTMR3	-0.746986	0.000296081	0.00438241	1.37492	1.2042	1.28077	1.85157	1.39573	2.03897	2.19319	1.96819	2.25998	3.26848	2.86846	2.80713	2.78555	2.75058	2.96451	3.188	2.69246	2.80154
EDN3	-2.02039	0.000296282	0.00438376	1.12842	0.456495	0.705866	0.367396	0.639258	1.93784	0.289457	0.540324	2.56766	7.47138	0.132537	3.10047	5.79883	0.465899	3.05172	0.375767	6.91344	7.71235
LRRC3	-1.59393	0.00029746	0.00439795	0.216572	0.291309	0.321778	1.91716	0.858075	0.837345	0.728708	1.40834	0.877543	0.852452	4.31051	0.903565	1.33756	4.40258	1.24439	7.4777	0.83085	1.15036
SRPK1	1.3309	0.000299763	0.00442873	7.20938	14.5603	8.06959	5.56058	8.70801	4.86665	11.0568	8.2436	4.78528	4.38255	1.17831	4.09072	4.10803	1.23039	4.66805	1.12209	4.03248	4.23029
MYO18B	5.38008	0.00030111	0.00444458	0.0905075	0.0001	0.0107602	0.0809229	0.00960826	0.00773593	4.12748	0.0109498	0.157299	0.00389716	0.0169095	0.0001	0.0001	0.0483914	0.0001	0.024269	0.0108046	0.00337241
GPC6	-1.03433	0.000301251	0.00444458	1.49065	1.84345	0.572096	2.39271	0.981474	1.34451	1.80195	1.90988	1.61673	2.89265	5.25773	3.95813	1.57704	5.11676	1.92301	3.91791	1.46099	2.47467
PCSK1	2.34521	0.000302241	0.00445705	0.775498	16.8715	2.40797	5.36428	0.804848	10.2281	0.490406	0.355997	1.048	1.76252	0.56762	0.503084	1.18492	0.714766	0.5743	0.261709	1.04756	0.930053
PDCD4	-1.21139	0.000302989	0.00446485	4.71927	2.3813	2.74286	4.25165	3.20615	5.24413	3.56002	4.1963	12.1362	11.2403	2.94287	13.1774	14.4116	3.3044	10.5768	4.63723	15.9593	22.0198
WDR7	-0.756476	0.000304774	0.00448785	2.73121	1.33467	1.08571	2.0787	2.03113	1.93356	1.42854	1.57416	1.96289	2.76704	3.64468	3.20772	2.87544	3.06695	2.92426	3.32508	2.71038	2.77946
SLC2A4	-2.60853	0.00030499	0.00448937	0.0583468	0.97649	0.172492	4.07681	0.518189	0.274241	0.375898	0.571922	0.210921	0.371359	13.7483	0.994728	0.411259	10.664	0.599757	16.3549	0.326911	0.655528
SGCD	-1.99688	0.000305731	0.00449564	0.7972	0.716893	0.111375	0.971732	0.32163	0.887625	0.274024	0.890626	0.217312	0.708536	1.58361	0.908521	0.566437	13.4153	0.625146	1.99794	0.0911774	0.812184
KLF2	-1.60833	0.000305786	0.00449564	0.681348	0.909034	1.08286	1.53871	2.07258	2.65747	1.83335	2.36399	0.835002	2.57906	11.0148	4.07486	0.840314	6.53744	2.68628	12.7678	0.808413	1.29871
FNDC5	-1.29983	0.000305865	0.00449564	0.239671	0.313711	0.185941	0.116817	0.19508	0.303054	0.158132	0.195886	0.251709	0.56072	0.992683	0.27598	0.669913	0.84892	0.475507	0.154351	0.488493	0.358941
ARHGAP44	-1.83456	0.000306769	0.00450399	0.340355	0.604678	0.753245	0.332449	1.5738	1.23299	0.191628	0.516264	3.00272	4.92037	0.601083	3.4238	5.17262	0.34894	5.56558	0.487537	4.81835	5.14962
TCEAL7	-1.83157	0.000307153	0.0045063	0.77776	0.54254	0.378896	1.30028	0.609515	0.296898	0.23248	0.465261	0.794696	0.888646	6.0301	1.46672	0.597495	4.34427	0.332438	4.55817	0.286106	0.709959
PALLD	-1.70705	0.000307625	0.00451082	5.56576	8.03848	2.86466	15.1057	4.76745	6.17454	5.50798	4.38053	5.47185	4.94906	53.2257	5.22096	5.50858	54.3921	4.22229	52.113	4.37873	4.95376
CHRDL1	-2.27512	0.000308548	0.00451849	0.0540089	0.763771	0.0962449	6.46491	0.258095	0.55163	0.431977	0.507494	0.770861	2.13086	22.9528	3.57787	1.68922	2.81298	2.36071	9.27128	0.894504	2.22466
RNASEH2A;THSD8	1.40018	0.00030906	0.00452433	1.78798	3.32401	4.73505	2.09189	2.71359	2.00007	2.62908	2.11826	1.90444	1.73242	0.56501	1.31702	1.20706	0.406282	1.40267	0.442239	0.83429	0.922626
JAM2	-1.5127	0.000309722	0.00453235	0.30595	0.240794	0.046243	0.725903	0.223171	0.873889	0.192915	0.243876	0.897019	0.542826	2.12979	0.992694	0.542771	2.29044	0.63703	2.1073	0.677813	0.779032
TBC1D1	-1.29327	0.000310689	0.00454153	2.55889	2.45583	2.38652	4.70824	2.71007	3.14313	3.35486	2.43031	2.59266	2.67049	14.8153	3.23402	3.19255	11.0206	3.209	20.8316	2.84838	2.73433
ESYT3	-1.61862	0.000311262	0.00454824	0.188491	0.102594	0.145331	0.235419	0.147378	0.23042	0.0129562	0.118824	0.355674	0.241832	0.939848	0.225589	0.205623	0.337444	0.314745	1.69098	0.408403	0.355642
SV2C	-1.651	0.000312148	0.00455787	0.0197474	0.0555374	0.0216645	0.19792	0.0533588	0.0128584	0.0143248	0.0875071	0.0602698	0.25755	0.234036	0.0954535	0.21032	0.180344	0.0682433	0.260095	0.223676	0.113356
TOP2A	1.91925	0.000312585	0.00455925	14.6551	22.8082	29.0416	7.31813	11.4566	10.2534	12.2629	14.7131	14.0432	4.00072	0.220145	7.88067	4.78446	2.14606	5.76949	0.120096	3.70352	7.47818
SPECC1L;ADORA2A	-0.793667	0.000313727	0.00456759	1.45218	1.37918	1.00721	1.51561	1.597	1.65818	1.94215	1.86215	2.99691	3.80202	2.38091	2.37613	3.4264	2.30618	2.36421	2.90751	3.38117	3.7693
KLC3	3.01011	0.000314207	0.00457125	0.0001	0.220162	0.0742074	0.0864865	0.0485655	0.0841847	0.124155	0.539547	0.019225	0.00939812	0.0101453	0.0338731	0.0119926	0.0001	0.0228318	0.0107163	0.0321734	0.0173041
CYP4B1	-2.89758	0.000314207	0.00457125	0.281152	0.0001	0.0608773	0.0215885	0.019861	0.0001	0.144618	0.0841957	0.0333242	0.137631	0.702961	0.0633454	0.0697334	0.0101234	0.648265	1.12557	0.50163	1.55322
PPAT	1.429	0.000316261	0.00459502	1.44732	1.47164	1.92377	1.23666	1.11093	1.23464	2.21918	4.85558	1.45791	0.67183	0.501484	1.13325	0.816928	0.571212	0.551419	0.50554	0.780743	0.765469
HAPLN3	1.72784	0.00031643	0.00459525	1.68037	3.05477	0.551791	3.49923	3.26417	3.07584	2.19091	3.57925	1.78951	0.537651	0.688576	1.27914	0.504003	1.48968	0.810891	0.436486	0.448223	0.654304
CENPJ	1.27544	0.000317218	0.00460335	1.4534	4.3624	3.61625	3.07502	1.9862	2.31723	4.07485	3.83954	2.18151	1.53145	0.878912	0.854394	1.64122	0.930386	0.8281	0.844183	1.34797	2.25836
THSD7B	-3.9299	0.000319488	0.00462749	0.0688386	0.0001	0.00478983	0.0803019	0.0001	0.0064256	0.0210843	0.00694706	0.0001	0.0392233	0.147201	0.134709	0.0001	2.20508	0.0124653	0.301081	0.0143677	0.0215777
AXL	-1.31088	0.000321029	0.0046435	1.42542	2.85127	0.816232	6.09832	2.52163	3.33599	4.4916	2.9516	2.2507	5.52156	13.0173	4.64592	2.92121	15.8654	3.53094	14.8805	2.27921	3.68463
LY6G6F-LY6G6D;LY6G6D;LY6G6F	3.87552	0.000322183	0.00465514	0.0001	1.63433	1.08788	0.435207	0.577635	0.53828	9.09438	6.75125	4.28925	0.0705307	0.967516	0.0643885	0.0442761	0.0001	0.051464	0.346335	0.0496076	0.0687779
TRPC1	-1.57958	0.000322922	0.00466077	1.07675	0.395284	0.292346	1.64513	0.498824	0.646108	0.397735	0.419962	0.54939	0.816263	4.60553	1.19014	0.515281	4.09145	0.472031	4.61443	0.505693	0.887619
FBXL22	-2.54741	0.000323342	0.00466515	0.399975	0.319239	0.205082	1.7613	0.123769	0.0674765	0.0443419	0.0706988	0.386911	0.110185	5.80085	0.339611	0.392415	5.10707	0.281141	7.31613	0.114014	0.290505
RHEBL1	1.82233	0.000324538	0.00467903	0.752971	1.40204	0.722401	1.02266	0.560958	0.48152	0.470469	0.697158	0.419967	0.204022	0.162679	0.280687	0.23688	0.0513069	0.242759	0.147061	0.35832	0.162781
ZBTB47	-1.61492	0.000328117	0.00472212	0.912151	1.79351	0.583558	3.804	1.04661	2.10654	2.14926	2.09299	1.79449	1.8079	11.7333	1.55866	1.4915	17.1024	1.6511	11.4714	1.377	1.68108
JCAD	-2.66529	0.000328397	0.00472426	0.717482	1.53272	0.668518	6.74038	0.905987	0.792859	1.8175	0.804137	0.645367	0.438976	34.6727	1.032	0.61694	14.3393	0.345303	40.3295	0.340225	0.659215
ADAMTSL4	-1.13996	0.000328954	0.00472908	1.0412	1.81725	0.562725	1.79431	1.68727	1.92047	1.51222	1.17751	1.14568	2.73027	8.46568	1.56583	1.51666	3.30475	2.51917	4.58749	1.34494	1.86178
BAMBI	1.83467	0.000331878	0.00476597	8.04959	3.39891	2.98989	1.77225	2.19086	1.6246	7.13923	7.14156	9.09155	1.71459	0.693174	1.75056	2.0233	2.54937	1.48578	0.620796	0.928646	0.400762
CMYA5	-1.85142	0.00033351	0.00478254	0.0862393	0.140507	0.194909	0.361406	0.037592	0.143191	0.103968	0.108983	0.222493	0.111462	1.06904	0.3098	0.0794764	1.90228	0.112716	1.14055	0.0959389	0.228146
SLITRK3	-3.81319	0.000333912	0.00478487	0.0163556	0.0001	0.0001	0.229097	0.0001	0.0082405	0.0001	0.0001	0.0572782	0.247196	2.7638	0.383998	0.0342061	0.0717007	0.248209	0.332816	0.133177	0.163175
ZNF331	-1.68127	0.0003348	0.00479417	0.346811	0.670179	0.169235	0.4531	0.577382	0.164233	0.17312	0.315503	0.304568	0.835614	3.79025	0.919136	0.201745	1.09512	0.176328	2.29486	0.181972	0.684774
YPEL1	-1.23075	0.000337523	0.00482797	0.582854	0.579934	0.182093	0.521058	0.22064	0.808519	0.679562	0.741352	0.228578	0.626689	1.88752	1.03264	0.85678	1.30867	0.684481	2.29821	0.762914	1.20774
RNF122	-1.41023	0.000339902	0.00485507	0.50416	0.912154	0.190685	0.731074	1.19828	1.29753	0.753349	0.673111	0.445579	1.82065	2.4817	0.902734	0.767352	1.67298	1.21501	7.5149	0.724788	0.722847
TUSC3	-1.04872	0.000340531	0.00486231	1.3915	0.696329	0.517296	1.747	0.832266	1.16228	0.821644	0.92953	1.70696	2.19602	3.53373	1.26895	2.05164	3.64194	0.933723	2.6123	2.43116	1.61371
FBXO32	-1.84349	0.000340712	0.00486317	8.74112	2.61925	0.528626	9.42334	2.0141	2.62503	1.46411	1.57618	2.75381	4.98743	20.637	3.06581	3.05503	20.3093	1.76544	52.6112	3.2902	4.20641
KIF2C	1.60465	0.00034111	0.00486711	3.75328	3.53763	8.64306	4.27355	4.20325	3.12547	7.31225	4.56587	2.96693	2.06128	0.244559	2.53056	2.40669	0.489538	2.41432	0.270953	1.40354	2.11418
EPHX2	-1.26493	0.000341433	0.00486999	0.341693	0.653422	0.875518	0.954101	0.836808	1.02758	2.02744	0.228338	1.73114	3.02657	1.22598	1.95173	2.83812	0.583729	3.45268	1.15597	2.86824	3.74688
ITPKB	-1.3684	0.000344941	0.00490604	3.22363	3.12205	2.58879	4.70064	2.23759	3.73275	2.69752	2.84478	3.17829	3.34079	16.6977	4.05977	2.46929	14.305	2.7831	24.5895	2.67321	2.21495
NOL6	1.19283	0.000345998	0.004916	3.632	11.4116	11.0003	7.57003	7.41899	9.73416	8.56073	8.52804	6.66192	4.97077	2.97097	3.11753	3.56826	3.46536	4.22821	3.02235	3.93924	3.31478
RILP	-1.34462	0.000346367	0.00491648	1.25105	0.695017	1.04311	1.31782	2.31528	2.42046	1.24772	2.31618	2.5172	5.05273	1.08571	4.88492	6.73173	1.27498	6.01185	1.34109	5.61682	6.40928
AC139768	-1.17277	0.000346582	0.00491648	0.638721	0.446012	0.345986	1.10682	0.473851	0.991781	0.587463	0.594526	0.539936	0.97269	2.84378	0.811308	0.852238	1.91819	0.943322	3.17886	0.751098	0.635355
TMEM130	-3.26105	0.000346722	0.00491648	0.0001	0.0088384	0.0001	0.18803	0.0001	0.0455413	0.0347211	0.040004	0.0001	0.0757506	1.24722	0.160499	0.158282	0.296455	0.0579336	0.897882	0.0262886	0.123845
IFNE	5.23128	0.000346853	0.00491648	0.13141	0.164571	0.695779	0.101457	0.154109	0.642546	0.0001	0.031854	0.0001	0.0001	0.0001	0.0001	0.0001	0.050364	0.0001	0.0001	0.0001	0.0001
CD80	1.64374	0.000347027	0.00491648	2.04109	0.89751	0.434708	0.767823	1.98858	1.17758	1.45654	1.07186	0.520089	0.527199	0.152525	0.491234	0.663631	0.242062	0.504377	0.190283	0.293754	0.249058
PRDM6	-2.44212	0.000347383	0.00491871	0.0367129	0.271051	0.0838353	1.10538	0.107269	0.196229	0.122966	0.0860868	0.221488	0.172612	5.60994	0.46151	0.128518	1.79948	0.18706	3.60551	0.0662796	0.093345
RAMP1	-2.72293	0.000347723	0.00491938	0.957591	0.349715	0.108616	1.8241	0.0843547	0.413312	0.464613	0.274118	0.0952961	0.10122	5.45361	0.301454	0.0944592	11.1074	0.197024	12.5495	0.258901	0.119441
PHLDB2;PLCXD2	-1.6021	0.00034963	0.00493763	0.681055	0.47511	0.320005	1.59919	0.353687	0.636175	0.497385	0.450957	0.45737	0.63081	3.61362	0.82721	0.407359	4.18881	0.390457	5.617	0.396997	0.536665
2022-03-02	-1.1553	0.000349864	0.00493919	2.42645	2.61371	2.0863	5.76957	4.09187	3.04921	2.36938	2.67554	3.31013	4.58094	13.0592	4.28844	3.70277	13.2676	3.32106	13.2667	4.18797	3.56355
TNFSF15	2.1973	0.000351135	0.0049545	13.4274	2.06266	2.14727	1.90633	3.69754	1.38488	2.18238	2.1431	1.3702	0.286939	0.866753	0.866758	0.697671	1.59674	0.245427	1.48351	0.344677	0.223044
ZSCAN18	-1.22067	0.000351597	0.00495667	0.386366	0.906278	1.53061	0.90318	0.436199	0.605592	0.596351	0.471163	0.778532	1.47519	3.16098	0.846366	1.03534	2.37988	1.03831	3.46529	1.06175	0.951714
MYOT	-1.97867	0.000352741	0.00496755	0.222241	0.266384	0.272533	0.387156	0.0231332	0.131026	0.0333796	0.0001	0.36545	0.486612	1.44627	0.774649	0.37524	1.02518	0.531257	1.35232	0.185031	0.529178
DSG4	2.63746	0.000354749	0.00498705	0.0198331	0.168968	0.203819	0.226739	0.211976	0.170467	0.132315	0.101396	0.0875739	0.0430294	0.0001	0.0359883	0.0233307	0.0001	0.0335229	0.0001	0.0375506	0.0389124
C12orf57	-0.838348	0.000355978	0.00500257	5.14193	3.3109	2.64754	4.87467	3.19437	4.05628	3.31885	3.04397	4.99603	9.15347	5.59959	8.43719	8.722	4.70103	6.36975	6.091	6.28037	6.48283
NPAS2	1.44038	0.000356801	0.00501062	2.5029	4.70961	2.55502	2.50074	2.05222	0.537026	3.1275	2.39985	2.72458	1.31834	0.2748	0.493108	1.53964	0.863321	1.16944	0.576054	1.61661	0.663836
BCAN	1.67687	0.000357612	0.00501673	0.714196	2.59396	1.57503	0.747562	1.51702	0.916372	1.04249	1.17164	1.00228	0.631554	0.210208	0.158124	0.770962	0.0500667	0.479494	0.0829602	0.590423	0.554325
CAMK2G	-1.10247	0.000359341	0.00503745	4.23432	5.88259	4.71779	8.57983	4.91881	4.62001	8.29313	4.72317	5.12228	6.78737	23.6785	4.83564	7.34775	15.7263	7.01726	29.3761	7.80729	7.12923
SMC2	1.32782	0.000359657	0.0050401	2.76082	5.85823	3.89007	3.19415	4.49975	1.98951	2.30627	3.27299	2.61231	1.16139	1.14729	1.76546	0.953469	1.73595	1.38791	0.975314	1.00921	1.96813
NUDT11	-2.09345	0.000360592	0.00504792	0.13243	0.103116	0.021205	0.484592	0.029067	0.069125	0.113268	0.096707	0.081622	0.180377	1.01924	0.340387	0.122707	1.64585	0.085094	1.21097	0.101019	0.121652
ARHGEF37	-1.12351	0.000362535	0.00506979	1.49168	0.484681	0.790801	1.65695	0.37195	1.18092	1.98455	0.663148	1.34815	1.41973	3.65192	1.55395	1.37584	3.99302	2.2033	4.36509	1.42852	1.73701
EMILIN3	-1.22698	0.000362885	0.00507114	0.411463	0.444683	0.271965	0.385315	0.306304	0.268011	0.510207	0.222787	0.361407	0.289798	1.66934	0.556707	0.495472	0.767229	0.702715	1.63326	0.492339	0.841781
SLC3A2	1.24858	0.000367568	0.00512943	6.35412	8.63495	17.7768	5.63361	9.8669	5.11889	15.1267	14.0173	10.0292	5.97598	2.89827	4.42169	5.08385	3.45892	4.38239	3.30371	4.42849	5.00118
EPHB4	1.15692	0.00036863	0.00513887	9.1286	19.3499	16.595	15.1827	14.4842	10.2426	15.4281	10.0021	9.75601	7.73447	4.9018	6.18259	6.2574	5.32237	7.15077	5.02475	6.01802	5.29982
DNAJC2	1.2561	0.000369977	0.00515406	2.78035	2.49323	3.72724	2.25089	3.58407	1.66747	2.02615	2.58285	2.99801	0.892761	1.0928	1.34385	1.05319	1.06895	0.970001	0.84937	1.3204	1.50299
GALR1	-2.2609	0.000370366	0.00515768	0.0958378	0.00786141	0.0001	0.0423937	0.00338994	0.0317216	0.0001	0.0227777	0.0634891	0.233037	0.19744	0.0566088	0.0877287	0.084054	0.0614294	0.11156	0.255316	0.195751
TBX18	2.6108	0.000372029	0.00517903	1.10206	0.144021	0.0274624	0.145828	1.49803	1.21871	0.97027	1.41767	0.106391	0.0882896	0.235326	0.34479	0.0653752	0.0207099	0.185167	0.0312568	0.0266409	0.0879029
NUDT10	-1.93279	0.000374823	0.00520526	0.0928341	0.0967428	0.0245428	0.197136	0.146804	0.163971	0.0878732	0.0227864	0.176132	0.252995	1.07855	0.300326	0.0793491	0.714207	0.151289	0.906192	0.0586686	0.310037
KANK2	-1.87138	0.000376109	0.00521949	1.09857	2.58523	1.26455	10.9394	1.85808	2.81082	2.27112	2.2865	1.96836	1.73077	21.5593	3.47365	2.23938	34.6748	2.56544	28.7258	1.89804	2.22338
CAVIN1	-1.88721	0.000379573	0.00525662	7.80667	23.4095	6.01117	45.1998	7.87344	14.5939	18.26	14.0648	10.7314	14.0613	146.501	15.8121	9.3484	194.756	10.8461	138.521	8.04541	9.40757
RAP1A	-1.10912	0.000381065	0.00526715	4.25971	1.56357	3.80755	4.79967	2.87267	2.97502	2.1962	2.50573	3.34482	3.4824	14.0488	5.03823	3.50025	10.5294	3.0136	13.696	3.53589	4.25639
CPXM2	-2.8396	0.000382282	0.00527603	0.0826937	0.460094	0.108159	3.15652	0.118351	0.186687	0.20908	1.5269	0.198934	0.207368	10.4421	0.528872	0.263516	20.0045	0.452695	10.8299	0.135664	0.424179
KLHL13	-1.33991	0.00038373	0.005292	0.754894	0.249894	0.28935	0.987374	0.178533	0.938539	1.18787	0.128793	0.375671	0.899271	2.28684	1.44616	0.932002	3.07629	0.890438	1.69524	0.97519	0.685463
SNTG2	-2.18758	0.000383882	0.005292	0.0001	0.0278699	0.0001	0.0659412	0.0232277	0.0882153	0.00944577	0.0205693	0.0746719	0.150818	0.199876	0.0923764	0.0988551	0.320868	0.0481186	0.157388	0.167556	0.176962
ZBTB33	1.23626	0.000385131	0.00530423	7.23353	5.29762	10.7119	4.25471	7.66436	5.60623	5.44173	6.16742	4.67862	1.94974	2.11929	4.36076	2.53882	2.47349	2.71815	1.9003	2.50697	3.65122
WDR90	1.20543	0.000385612	0.00530902	1.66531	4.84002	2.67543	3.19783	4.26018	3.35726	4.6868	3.06158	3.26955	1.87918	1.44177	1.27787	1.52119	0.721894	1.97571	1.49584	1.65891	1.47649
ROR2	-1.92162	0.000386339	0.00531539	0.425122	0.851116	0.0644403	1.21132	0.167901	0.577866	0.249253	0.245225	0.32455	0.404686	3.40275	0.401644	0.29209	4.33468	0.26671	5.78085	0.435457	0.277544
F2R	1.26742	0.000388031	0.00533499	9.26229	7.80612	4.58385	9.77258	5.68285	7.29542	8.96702	6.69691	5.80144	3.18526	3.04931	3.25438	2.09142	4.48273	2.79728	1.9938	2.45219	4.05559
PRPH	-3.18557	0.000388786	0.00534061	0.0001	0.0787091	0.0712547	1.00362	0.0001	0.0591587	0.0001	0.0001	0.130742	0.713313	4.09987	0.985983	0.909962	0.964434	1.24559	2.31461	0.454499	0.538559
CDKN3	1.66578	0.000388868	0.00534061	2.87094	4.20108	3.69023	3.62684	2.71391	1.53286	2.61775	3.25861	4.5575	1.00515	0.194181	1.8625	1.46972	0.467236	1.35045	0.151147	0.909213	1.75246
EFHC2	-2.14436	0.000389718	0.00534534	0.0202856	0.010945	0.0001	0.174204	0.110865	0.0729102	0.0339789	0.125041	0.301582	0.132305	0.875806	0.395862	0.129244	0.903243	0.21636	0.69326	0.139415	0.27192
SP6	2.2317	0.000390009	0.0053475	0.377313	2.32151	2.17405	0.748385	6.27403	0.392193	3.09234	1.06361	3.78682	1.20986	0.0457575	0.419969	0.436112	0.043275	0.649808	0.0415129	0.920272	0.540597
ZBTB4	-1.23385	0.000390891	0.00535477	1.86966	2.954	1.53775	5.90377	3.10511	4.86907	1.69844	5.29966	3.26267	4.32395	14.1723	4.94739	4.25751	15.5114	4.28636	17.6861	3.14631	3.40292
C1orf112	1.23861	0.000390941	0.00535477	2.32558	4.01432	3.4742	1.94585	2.26383	2.39945	2.75096	1.73244	2.2119	1.30186	0.868611	1.37009	1.2298	1.0094	1.17419	0.79185	0.987905	1.06349
CBX6	-1.47287	0.000392553	0.00537497	2.28023	2.30167	1.085	6.03852	1.59763	1.88825	3.71455	2.32511	1.79093	2.54349	14.0479	3.51362	3.54765	19.9199	1.96148	14.825	1.52051	2.02323
CLDN18	3.72481	0.000392762	0.00537497	0.453489	0.263436	0.150243	42.3788	0.220953	0.330941	0.362457	0.391504	0.188113	0.309884	0.484728	0.226643	0.308376	0.898333	0.22484	0.608191	0.158795	0.164106
IL23A	1.99105	0.000395861	0.00541105	2.88418	1.82355	0.550784	1.2533	0.61	0.54348	1.89319	0.666611	0.397697	0.455273	0.166641	0.406452	0.402125	0.323214	0.378411	0.306324	0.166822	0.0669574
JPH1	1.60191	0.000397118	0.00542232	1.58619	2.35753	2.09049	2.59621	3.0754	3.96941	2.47372	5.46366	3.4645	1.88821	0.19623	1.29203	1.36563	0.156379	0.857022	0.153747	1.72356	1.28752
DPYD	-1.04527	0.000397228	0.00542232	1.91893	0.876986	0.199152	1.69151	0.921798	1.56561	0.79617	0.852325	1.58044	1.94628	3.81893	2.76558	1.23838	2.61565	1.75984	3.60097	1.24835	2.47502
MRGPRE	-3.58226	0.000402859	0.00548609	0.0001	0.0001	0.008285	0.045424	0.0001	0.0001	0.041643	0.0001	0.0001	0.018758	0.343169	0.015125	0.062527	0.168524	0.032857	0.436809	0.026685	0.044812
SULT4A1	-3.17292	0.000404214	0.00550267	0.0001	0.0142105	0.0118008	0.161408	0.012212	0.0001	0.0001	0.0001	0.0961786	0.134578	1.0714	0.126789	0.103742	0.25161	0.187525	0.711249	0.0346259	0.0499086
SECISBP2L	-0.803434	0.000407391	0.00553906	2.49931	2.55875	2.51555	2.88338	2.90515	2.43063	2.00403	2.08007	2.89088	3.52827	7.02	4.87782	2.43027	5.05435	3.04177	5.41015	3.85698	4.51581
CCDC33	3.18175	0.000407441	0.00553906	0.312443	0.0189241	0.027139	0.0135447	0.0130056	0.00713266	0.0158013	0.0742646	0.0647546	0.0108127	0.0001	0.0001	0.0168622	0.000221703	0.00524012	0.00165358	0.0125323	0.0127603
RFX2	-1.43007	0.00040863	0.00555074	0.351159	0.276083	0.146714	0.329661	0.483337	0.388896	0.364122	0.871967	0.281039	1.30124	3.17796	0.281992	0.369336	1.24908	0.395884	1.89861	0.487377	0.25069
CCNB1	1.52303	0.000409099	0.00555407	8.79257	14.6144	18.7869	8.0435	8.20373	5.84573	10.1463	8.45761	11.8507	4.61683	0.687196	5.70682	5.28011	1.63655	5.96036	0.522647	3.91452	4.64062
SNCA	-1.92122	0.000409589	0.00555777	0.425087	0.254351	0.0336212	0.631744	0.131284	0.145078	0.200953	0.121827	0.183272	0.341036	2.67585	0.374247	0.180731	2.81471	0.190578	1.10913	0.109536	0.260889
FTSJ1	1.40102	0.000409902	0.00555777	2.89596	3.51257	7.26802	14.0171	3.95715	3.59334	5.53064	7.17264	3.59591	2.29377	1.92594	2.48392	2.29266	2.30255	2.26141	1.83276	2.20161	1.92289
PYY	-4.1879	0.000409902	0.00555777	0.0410304	0.0001	0.0001	0.0001	0.292484	0.108957	0.0123837	0.777674	2.89073	12.7854	0.0342827	4.70156	13.4304	0.0741897	5.78197	0.0661954	28.8488	9.43181
CLSPN	1.6561	0.000410373	0.00555969	0.984062	0.618651	1.15387	0.81343	1.10136	1.17341	1.00978	1.20063	0.782283	0.508705	0.0442711	0.512253	0.310903	0.186571	0.436793	0.0236101	0.400928	0.380053
MPDZ	-1.87062	0.000410422	0.00555969	0.509913	0.494645	0.16058	1.77789	0.283076	0.495826	0.396537	0.40659	0.377568	0.352057	5.95978	0.689104	0.302178	4.3131	0.348553	5.33753	0.256506	0.369588
NT5DC3	-2.06011	0.000410486	0.00555969	0.407998	0.822059	0.939781	3.36597	0.388153	0.764609	0.604069	1.05918	0.620375	1.09203	10.0447	0.575496	0.652331	4.00651	0.266843	19.281	0.835812	0.661078
PLEKHO1	-1.65147	0.000412803	0.00558729	1.13572	1.50568	0.710272	4.65779	1.30366	1.67656	1.57103	1.19252	1.09547	1.8025	11.9949	2.46641	1.30917	10.325	1.01301	15.726	0.893006	1.1178
LAMA2	-0.863118	0.000413064	0.00558893	2.65811	2.37463	0.814603	3.49071	1.85766	3.57372	2.76489	2.85728	3.20528	4.00679	7.57355	4.38929	2.8028	6.32048	4.37467	5.11934	3.55009	4.78492
FBXO5	1.44979	0.000416987	0.0056359	1.37213	1.99466	2.47484	1.53002	2.63101	1.05681	2.66699	1.54053	1.31116	0.727118	0.39962	1.30725	0.548896	0.417302	0.758009	0.410069	0.499907	1.00068
NAP1L3	-1.89434	0.000417111	0.0056359	0.161156	0.208941	0.127846	0.759258	0.164436	0.20567	0.127658	0.097354	0.264589	0.358099	2.61966	0.334299	0.161944	2.16787	0.205155	1.63531	0.115224	0.272063
JDP2	-0.753352	0.000417132	0.0056359	1.07873	0.788142	0.642366	0.901005	1.09191	1.12352	0.997807	0.915852	1.38969	2.41257	1.49377	1.29089	1.50975	1.77331	1.86598	1.93036	1.59755	1.17752
PCSK7	-0.960351	0.000417937	0.00564342	1.8397	2.39731	2.70832	4.08668	5.43114	4.69117	2.77675	4.79162	5.17868	6.00661	14.9679	4.78304	5.63954	10.7414	5.47642	6.83699	6.49529	5.01759
SNAP91	-3.46898	0.000418267	0.00564597	0.0001	0.0001	0.00346399	0.117813	0.00263054	0.0137234	0.0001	0.00671387	0.0001	0.0396762	0.479851	0.159974	0.0667091	0.246091	0.0667349	0.514667	0.0235641	0.00549508
DSCAM	-2.99504	0.000420665	0.00567238	0.0001	0.00474317	0.0001	0.0266253	0.00760482	0.0001	0.00986323	0.0001	0.0254777	0.0133281	0.220227	0.0343029	0.0299357	0.0416695	0.0104575	0.197214	0.0251167	0.0234097
DEK	1.14524	0.000421261	0.00567681	5.29713	7.06042	5.94086	4.92137	8.11195	5.86646	6.77893	6.29044	4.16872	2.97632	1.94897	3.48633	2.69891	2.42838	2.51613	2.95545	2.40044	3.20057
ARPIN;AP3S2;ARPIN-AP3S2	-0.830468	0.000423591	0.00570436	2.96184	3.1356	2.54817	2.2828	1.85831	2.79503	1.82354	2.94344	4.24657	4.88685	3.41607	5.94867	7.00906	2.51712	6.6898	2.4882	5.63354	5.1476
IL1B	2.12081	0.000425043	0.00572008	3.29741	3.23713	5.01429	4.59499	2.73734	1.20622	1.80324	0.503321	0.447094	1.98002	0.9914	0.428852	0.245189	0.864433	0.255478	0.08842	0.168602	0.229165
NOL8	1.19869	0.000425309	0.00572173	1.89359	3.6502	3.52166	2.59786	3.16495	2.52605	2.19012	3.05397	2.53929	0.92176	1.03929	1.59192	1.02892	1.18934	1.02827	1.14252	1.14616	1.86356
RPS6KA5	-0.820047	0.000425817	0.00572664	0.780636	0.816141	0.454343	0.981099	0.532923	0.815962	0.62863	0.8081	0.924127	0.993143	2.1286	1.40868	1.1244	0.846795	1.07362	2.1667	0.956933	1.20381
PDCD5	1.27257	0.000426606	0.00573532	2.99362	4.03773	5.24348	2.33081	4.11941	3.23011	1.957	2.53611	2.42301	1.04724	1.28318	1.56962	1.59246	1.28167	1.28691	0.815082	1.25005	1.82423
DIP2C	-1.45794	0.000427115	0.00574024	2.3215	2.92261	1.81794	4.33608	0.667179	2.54865	1.4661	1.53602	1.69408	2.03883	13.8306	1.95463	1.82944	12.7142	2.06871	14.8108	1.7915	2.00933
ABCA13	2.55549	0.000428912	0.00576245	1.44563	0.0671608	0.138681	0.107961	0.982605	0.271774	0.13034	0.0510541	0.166412	0.129576	0.0211617	0.133238	0.0181747	0.00194722	0.0809931	0.00719598	0.0726499	0.106896
GTSF1	-2.26062	0.000429216	0.0057646	0.171467	0.0387396	0.010997	0.616224	0.131818	0.151909	0.149609	0.045218	0.108745	0.25392	2.6985	0.222752	0.129349	0.619401	0.140927	2.49804	0.117796	0.146555
PDE1A	-1.48939	0.000430514	0.00577428	0.744036	0.399574	0.129424	1.51982	0.258331	0.368394	0.384599	0.500014	0.501516	0.74025	3.80266	0.968629	0.534263	3.07619	0.425199	2.64226	0.487834	0.81575
PCID2	1.42172	0.000431691	0.00578425	2.70643	2.6862	10.2402	3.74254	2.52236	3.32792	7.24616	5.36836	2.74402	1.46621	1.52755	2.38039	1.75461	1.18141	1.49086	2.49036	1.24934	1.60802
SHLD1	1.31864	0.000432818	0.00578991	0.860709	1.87053	1.97866	1.75453	1.41902	2.46767	3.38229	1.72092	0.775721	0.715912	0.571324	0.798184	0.877875	0.53939	0.810479	0.528898	0.777852	0.886932
LRFN5	-2.08897	0.00043307	0.00578991	0.13774	0.0765507	0.0122758	0.356633	0.0277169	0.0491939	0.139074	0.11515	0.0316964	0.204936	2.301	0.280013	0.057276	0.276549	0.159139	0.548223	0.0835803	0.114129
ECI2	-1.00976	0.000433533	0.00578991	1.87032	1.60973	1.65993	1.31582	1.4678	3.76652	0.776134	1.50904	4.07335	3.76793	2.54017	5.21949	4.19485	2.08187	6.26658	2.55996	4.10091	5.61054
ALDOB	3.47264	0.000434969	0.00580292	128.304	7.894	3.15218	1.94085	0.767582	8.46893	0.295022	3.53111	1.83571	0.689613	0.192118	8.19838	0.570804	0.171315	0.693406	0.18997	0.467852	2.89618
PCDHB1	-4.84279	0.000435476	0.00580774	0.0001	0.0001	0.004095	0.008516	0.0001	0.0001	0.0001	0.0001	0.0001	0.0001	0.175281	0.016609	0.00877	0.030193	0.0001	0.137468	0.0001	0.013354
CALM1	-0.876011	0.000435941	0.00581201	17.3718	25.369	22.2967	9.94021	28.109	20.7575	18.6164	21.9885	26.1724	27.2874	31.366	34.6153	28.5773	56.9611	31.4333	68.9759	32.8701	37.7599
ACTA2	-1.87172	0.000436202	0.00581356	5.07908	20.5091	10.5214	66.4289	11.0485	15.2934	14.3214	11.4552	13.6193	15.76	167.42	23.6191	11.1443	229.194	14.9187	132.077	8.89036	12.8147
CCT5	1.14914	0.000436819	0.00581943	9.26765	11.2506	18.1509	7.47197	10.9582	13.1136	11.8206	12.3734	9.79025	6.343	2.55624	6.50119	6.71115	4.05109	5.61298	2.87004	6.69147	5.6448
SIPA1L2	-0.921102	0.000438196	0.00582655	2.42946	0.957355	0.500546	1.61908	1.03918	1.62333	1.04886	1.45275	2.79122	3.07454	2.76625	2.53028	4.01116	2.21458	3.31195	0.979226	3.46112	3.1416
ADGRG1	1.59347	0.000438348	0.00582664	3.19368	11.6852	20.0784	7.61979	8.3107	7.48537	17.9724	8.58108	13.0166	6.05542	0.721514	3.49936	5.18702	0.683435	5.55847	0.62309	5.55632	4.57125
PLCXD3	-2.2698	0.000439726	0.00583509	0.124681	0.0001	0.00436271	0.145191	0.0177717	0.0874456	0.00548179	0.00607571	0.0629534	0.253338	0.72409	0.125649	0.051933	0.334285	0.0769803	0.316889	0.100663	0.20592
TMEM59L	-3.23896	0.000440553	0.00584236	0.0001	0.0150816	0.0001	0.34525	0.0126827	0.0165488	0.0001	0.0001	0.0563713	0.12324	0.901341	0.1863	0.187553	1.41155	0.177423	1.00417	0.051168	0.171153
PARVA	-1.32942	0.000441303	0.00585036	1.86343	2.01677	2.06506	6.13082	3.29385	2.66649	3.03941	2.85552	2.74715	3.31424	18.3871	2.91853	2.99956	12.2201	2.97051	18.8789	2.67734	2.67735
NCS1	-2.5535	0.000444817	0.00588915	0.410252	5.34095	2.35448	11.2432	3.07513	0.683986	2.32171	1.90962	2.24434	1.50728	46.8552	2.61545	0.935187	60.7719	1.02545	58.3428	0.705437	0.914011
AMELX	-1.54555	0.000447255	0.00591557	0.312908	0.143269	0.100203	0.428391	0.186995	0.320514	0.262856	0.257908	0.147625	0.211404	1.97534	0.458666	0.143588	0.938089	0.280978	1.87453	0.188187	0.236527
CACNA1C	-2.30599	0.00044803	0.0059224	0.215564	0.359563	0.324288	1.8922	0.286585	0.271993	0.283059	0.375905	0.367484	0.267367	5.50837	0.277978	0.0921214	6.68456	0.268171	8.22367	0.172909	0.147658
SYNPO	-1.02707	0.000448155	0.0059224	0.969762	3.30288	1.95325	6.003	2.95899	5.46869	3.92128	1.96145	3.46705	5.00141	5.46296	5.91177	6.89739	13.709	9.15376	3.44504	6.11538	5.45242
CSMD3	-2.46033	0.000449181	0.00593124	0.00949847	0.0001	0.0001	0.00689536	0.000783862	0.00423661	0.00207737	0.0122634	0.0200998	0.0249147	0.0563049	0.0949423	0.0150406	0.015297	0.0504216	0.00768898	0.0106747	0.0332079
FRMD4A	-1.02062	0.000449804	0.00593751	0.512469	0.672415	0.384026	1.4389	0.540416	0.781344	0.944893	0.527205	0.824985	1.06629	2.73332	1.16966	0.921716	1.71786	1.32879	2.77023	0.63585	1.10043
PPM1A	-0.754651	0.000450356	0.00594282	3.28062	1.78253	1.97275	2.81059	2.18556	1.65784	1.88617	1.92991	2.95951	3.11834	4.75184	5.12747	3.61494	3.93204	2.63911	3.7453	3.15731	4.44349
RFWD3	1.17216	0.000452087	0.00595977	5.03303	8.75214	6.92674	5.59946	4.42258	4.42968	9.97319	5.43793	7.84877	3.6536	1.48261	3.634	3.1714	1.94393	3.71883	1.41892	3.7584	3.14411
MTHFD2	1.34175	0.000453031	0.00596828	10.9685	8.49178	20.581	6.63025	9.31127	5.24975	11.9699	6.02741	7.96798	5.76351	1.51119	5.83401	3.88576	2.69134	3.66981	1.21027	5.58969	4.24759
SLC8A3	-1.37591	0.000455582	0.0059941	0.0395194	0.0504727	0.0119728	0.0530437	0.0478256	0.0410086	0.0426562	0.0428246	0.0958153	0.164239	0.119198	0.162405	0.156184	0.0464213	0.149274	0.0605003	0.130971	0.114175
CLCA4	-3.52102	0.000456501	0.00600412	0.0378562	0.0364715	0.240375	0.162666	5.23555	7.43173	0.103447	1.20186	7.54089	37.7776	0.0596112	24.3377	14.9454	0.420072	24.2965	0.173232	68.4175	82.0217
NFATC2	-0.972695	0.000456918	0.00600566	0.787214	1.01529	0.376023	0.449132	0.557604	1.18686	0.992378	0.754615	0.654829	1.97558	2.52417	0.893406	0.932071	1.40521	0.927197	2.83561	0.951039	0.849604
ZER1	-0.746235	0.0004588	0.00602841	5.6146	6.07173	5.68061	7.8386	5.76434	7.12949	3.73276	5.5478	6.77924	10.6127	9.62527	6.78341	12.2411	8.95199	9.27321	12.1378	13.235	7.9865
THBS4	-3.3168	0.000459477	0.00603334	4.03444	8.10152	1.31701	14.482	0.551833	0.672382	0.273066	0.368682	0.788569	0.68489	39.8404	1.08556	0.555901	224.009	0.827307	36.8107	0.408924	0.58711
SLITRK2	-2.61688	0.000460074	0.00603723	0.0001	0.010406	0.0001	0.0217768	0.0117543	0.0036577	0.0001	0.0001	0.0196175	0.0344258	0.0768902	0.0383931	0.024591	0.0855149	0.0586974	0.0585524	0.0177171	0.0199675
FLG2	-2.22253	0.000461335	0.00604981	0.010076	0.0001	0.004791	0.03276	0.002101	0.057005	0.013939	0.035171	0.03621	0.06888	0.219646	0.085369	0.019957	0.123731	0.041383	0.250662	0.015512	0.071662
CPXM1	1.89008	0.00046164	0.00605064	1.58714	1.27314	0.697828	1.94646	1.81678	0.957793	3.01338	2.29155	1.57996	0.0761623	0.263686	0.90425	0.488388	0.664614	1.00696	0.0934551	0.287587	0.306026
LMNB2	1.26935	0.000462441	0.00605835	4.44907	11.5476	20.7317	14.8515	20.9544	11.0218	13.7726	13.5935	10.6993	8.37784	2.63098	5.5724	8.10659	3.49693	7.84788	2.34263	6.91481	5.16417
LCN2	2.3502	0.000464025	0.00607513	35.9619	37.9904	34.9606	6.43487	123.075	17.8296	99.6803	71.3116	28.9155	36.3025	0.215235	10.2849	17.0929	0.469583	8.77393	0.425549	11.2183	4.67837
GARS	1.20581	0.00046478	0.00608046	9.24725	7.5877	19.2642	9.4152	12.9731	5.97159	10.7578	7.51528	9.16965	4.81087	3.64722	5.68543	5.31772	4.39085	4.2087	3.41004	4.40863	3.96227
CCR10	-1.42536	0.000464817	0.00608046	0.318124	0.0738509	0.0577548	0.302424	0.27313	0.203577	0.120482	0.295245	0.143923	0.596286	0.407188	0.777589	0.494604	0.209712	0.91868	0.84523	0.157747	0.396567
PDZRN3	-1.41242	0.000464958	0.00608046	1.37531	1.13703	0.50144	2.06302	0.234818	0.576431	0.631303	0.324472	0.657879	0.492229	5.82419	1.20318	0.905677	2.06927	1.43685	5.87927	0.749501	1.40812
MAP1A	-1.9975	0.000465998	0.006091	0.51008	1.90191	1.19778	6.29533	0.673805	0.97542	1.41743	1.05793	1.01633	1.24288	16.8763	1.40785	1.02255	21.4608	1.29708	15.1836	0.734973	0.853918
KIF18B	1.84981	0.000466847	0.00609811	2.16137	6.70909	6.18	1.99005	3.2856	3.07989	4.44855	3.50686	3.96192	1.86043	0.0511187	1.25361	1.54332	0.319426	1.95823	0.0497538	1.30846	1.45536
NOX5;SPESP1	-1.51346	0.000467968	0.00610479	0.0316138	0.0245496	0.0231417	0.0053749	0.0316791	0.0321891	0.0117728	0.0169308	0.027392	0.0858303	0.0819328	0.0510206	0.0233518	0.0710661	0.0826759	0.116311	0.0251456	0.0469092
ACOT1	-1.09648	0.000468821	0.00611392	2.16037	1.68957	0.617091	1.32824	0.749457	0.885372	0.51876	0.68494	1.2124	1.99406	3.31568	2.36592	2.08122	2.99091	1.3293	3.20974	1.74425	2.0233
GOLGA8Q	-1.21549	0.000469052	0.00611494	0.30474	0.165295	0.188074	0.261142	0.115173	0.319321	0.27059	0.196582	0.700387	0.293761	0.693687	0.599986	0.550371	0.76523	0.558767	0.737768	0.697579	0.957822
PLOD3	1.2443	0.000471521	0.00614313	6.21558	14.597	23.536	10.205	15.1939	7.6385	12.6297	9.84859	7.64928	6.17928	3.42316	4.47464	5.54163	5.68422	5.93968	3.48662	5.97248	4.68107
HADH	-0.877728	0.000473591	0.00615871	2.06808	2.17847	2.36474	2.5067	2.94706	3.15298	3.17915	2.56143	3.28534	5.53966	2.02988	5.24439	6.4574	3.87952	8.63004	1.98869	4.18725	6.59093
ZDHHC22	-3.69414	0.000474286	0.00616511	0.0001	0.0001	0.0142506	0.066231	0.0001	0.0112529	0.0109767	0.0001	0.0001	0.0709273	0.669842	0.0624594	0.0661613	0.0474746	0.0408033	0.359204	0.0001	0.0189267
DZIP1	-1.58144	0.000474471	0.00616551	0.16153	0.4904	0.134505	0.435408	0.106413	0.298932	0.523442	0.234857	0.532634	0.543405	2.29089	0.949876	0.200814	2.28334	0.166338	1.75416	0.11172	0.432454
SPINK2	-3.64973	0.000476963	0.00619387	0.396198	0.0001	0.0001	0.0969234	0.279447	0.0001	0.0001	0.0608613	0.18914	1.43844	0.404416	7.40806	1.11833	0.144169	0.422363	0.0001	0.138622	1.76477
BLM	1.75261	0.000479505	0.00622082	1.75831	2.99085	1.9075	1.30881	1.5428	1.11172	1.68592	1.5361	1.74029	0.573606	0.0441272	0.817274	0.769747	0.0803606	0.956679	0.0545245	0.648771	0.679169
MAN1C1	-1.21822	0.000480527	0.00622802	0.621162	0.481215	0.258379	1.20271	0.462048	0.755844	0.719495	0.415354	0.381466	0.823814	1.87568	0.976945	0.623031	3.12513	1.20787	2.6898	0.493387	0.509866
RECQL4	1.37147	0.00048314	0.00625379	1.60965	6.17219	3.79873	3.64808	3.51849	3.46428	5.50082	5.95424	3.78332	2.07764	0.582908	1.42481	2.13584	0.748837	2.87965	0.551732	2.40902	1.66378
CRMP1	-1.54474	0.000484508	0.00626946	0.329447	0.720349	0.314857	1.59585	0.437073	0.415694	0.340812	0.441299	0.671538	0.338997	5.19678	0.910316	0.491785	3.79346	0.50602	3.00977	0.3812	0.737968
AURKA	1.63138	0.000485076	0.00627276	4.13035	4.93602	7.07313	1.74055	2.34051	2.15881	3.91527	3.90551	2.8459	1.4216	0.107398	1.54007	1.69111	0.471236	1.61901	0.152397	1.61492	2.04886
TECTA;TBCEL;AP000646	-0.977003	0.000485328	0.006274	0.80722	0.362546	0.621752	0.831642	0.447925	0.670173	0.501053	0.519472	0.570628	0.925039	1.61681	1.63024	0.483674	1.77014	0.629165	1.74007	0.529115	1.17191
ABCC2	2.27486	0.00048555	0.00627483	0.80649	0.268265	5.1053	0.471586	0.193938	0.161311	1.63326	0.0623196	0.492861	0.225815	0.24819	0.235259	0.285189	0.120234	0.257634	0.163538	0.20682	0.157378
GOLGA8O	-1.28122	0.000486341	0.00628303	0.182205	0.161029	0.276794	0.764624	0.335183	0.697096	0.219237	0.41341	0.731802	0.853186	1.61516	0.822654	0.698256	1.69773	0.86396	1.14526	0.552845	0.941391
RASGEF1C	-3.75454	0.000488866	0.00630547	0.0001	0.0620917	0.0001	0.158234	0.0001	0.0001	0.0001	0.0001	0.0001	0.164649	1.00115	0.113374	0.133736	0.425801	0.200847	0.790677	0.0651479	0.0877317
TRIL	-1.20324	0.000489613	0.00631307	0.479151	0.289382	0.428771	1.14869	0.338056	0.620392	0.404657	0.347002	0.601987	1.22307	1.06628	1.6733	1.49857	2.6085	1.04431	0.593269	0.546421	0.471806
MITF	-1.46281	0.000498047	0.00640121	0.722211	0.726825	0.199366	2.16737	0.437146	0.573041	0.706014	0.736133	0.777422	0.586987	4.26506	1.16916	0.647859	4.85996	0.72947	5.62563	0.711603	0.82483
ZYG11B	-0.809714	0.000498281	0.00640215	4.80284	3.27799	5.2139	5.78307	4.24127	4.36629	4.34627	4.24219	4.17871	6.64804	11.9519	5.63617	6.40324	10.1151	4.62326	12.3172	6.83776	6.37516
CDKL2	-1.65315	0.000499141	0.00641115	0.123055	0.0385863	0.151883	0.294156	0.198862	0.152699	0.00801354	0.100781	0.365509	0.627446	0.910611	0.3492	0.399553	0.663814	0.111908	0.770409	0.178073	0.497778
STC1	2.08048	0.000504147	0.00646307	1.09413	4.41362	0.597931	2.69738	1.08043	2.07595	1.59556	2.23594	1.00135	0.397175	0.768368	0.458251	0.189831	1.28841	0.116867	0.277322	0.247791	0.22628
GAP43	-2.39168	0.00050563	0.00647873	0.0001	0.19768	0.0161662	0.94444	0.0334583	0.132472	0.040626	0.0859012	0.0516449	0.253533	2.85172	0.866922	0.298666	1.00935	0.235932	1.63583	0.250759	0.48188
RAB5IF;TGIF2-RAB5IF;TGIF2	1.24575	0.000506797	0.00648866	13.2698	18.3744	27.4609	6.59276	17.6475	9.13386	12.17	10.9389	9.1926	7.65938	4.9741	8.15522	5.02622	3.9808	7.1078	3.41927	6.47886	5.81702
GPM6A	-3.31785	0.000509531	0.00651294	0.0130564	0.0743927	0.00666298	0.963881	0.00845848	0.0320329	0.0124809	0.00915297	0.0175592	0.0469278	4.33941	0.318904	0.0450274	2.97316	0.0357423	3.49708	0.0284569	0.059937
SLC35D3	3.36322	0.00050967	0.00651294	0.0001	0.544774	0.140985	0.716452	0.279426	0.407136	3.00102	7.29637	0.958586	0.144205	0.411201	0.044477	0.172862	0.031031	0.057649	0.395242	0.014155	0.026011
DHX34	1.18668	0.000511076	0.00652465	2.28607	4.33669	5.73976	2.63646	2.91214	4.13871	4.37939	4.08702	2.87329	1.92239	1.47776	1.44195	1.61946	1.13191	2.04152	1.8726	1.60424	1.55661
CCNO	2.84996	0.000511265	0.00652498	1.46888	1.15857	1.5797	1.20266	0.832723	0.680684	0.0602639	0.497514	0.328859	0.199164	0.0001	0.19984	0.31123	0.0001	0.222152	0.0001	0.132833	0.0177081
PRKG1	-0.938802	0.000511972	0.00652985	1.32456	1.15078	0.732252	2.09642	1.24682	1.28176	1.06839	1.09112	1.1431	1.59375	3.92682	1.97342	1.29632	3.94172	1.47051	4.18468	1.20708	1.75115
SLC6A16	-1.34795	0.000514357	0.00655506	0.144761	0.176123	0.0475009	0.415102	0.141984	0.225643	0.347339	0.11393	0.262798	0.344156	1.01807	0.355082	0.336667	0.764999	0.272285	0.994632	0.391261	0.296125
TSHZ3	-1.58715	0.00051444	0.00655506	0.407753	0.630273	0.208382	1.88083	0.506373	0.701339	0.807819	0.541634	0.483126	0.728936	4.54749	1.01301	0.52021	5.49503	0.619476	4.65279	0.416876	0.536805
MRVI1	-1.82087	0.000515106	0.00655937	2.06302	3.37315	1.14286	11.8237	1.76713	3.26117	3.60591	2.25008	2.33742	2.39765	25.757	3.98239	2.22248	37.7893	2.89817	33.0518	1.4736	2.15489
CBX3	1.18651	0.000515934	0.00656783	10.4427	8.79774	9.10486	7.69207	11.1737	5.42199	11.0278	5.84991	9.31971	3.35621	3.67154	4.71341	3.83768	4.09214	3.10975	2.036	3.89409	5.92446
TINCR	-1.75071	0.000519685	0.00660296	0.0287877	0.00736124	0.153308	0.132669	0.217069	0.123035	0.106983	0.216434	0.315785	0.417092	0.171282	0.621038	0.884844	0.100429	0.769099	0.296728	0.671989	0.447147
FANCA	1.65134	0.000520608	0.00660841	1.7258	5.17576	3.07086	3.12477	1.75183	1.98009	6.87843	2.77879	2.90049	1.90692	0.180874	1.00985	1.30193	0.203743	2.04991	0.100788	1.56989	1.03121
FANCD2	1.13313	0.000522937	0.00663586	2.51168	3.21914	1.35143	2.22689	2.16026	2.22004	2.53732	2.51321	2.99183	1.4504	0.732632	1.2871	1.39919	0.53016	1.47743	0.49593	1.20522	1.33004
PNMA8C	-3.39351	0.000524972	0.00665747	0.0001	0.0001	0.0001	0.060519	0.0001	0.0001	0.019891	0.0001	0.009135	0.02763	0.307803	0.032568	0.021458	0.263304	0.05756	0.194143	0.008543	0.034296
CDC6	1.71105	0.000528288	0.00669315	1.47374	3.15174	2.7874	1.41985	2.55876	1.8326	2.27311	2.37212	2.07011	1.53445	0.0564832	0.854916	0.884813	0.219921	1.16362	0.0544419	0.817522	0.504083
SLC51A	-1.93301	0.000529337	0.0067022	0.301565	0.206315	0.421966	0.384645	0.375542	1.3929	0.260487	0.515776	0.297038	0.453229	0.306191	4.44535	1.05972	0.415214	7.50428	0.262346	0.534429	0.88989
CREB5	-2.01026	0.000530041	0.00670899	0.0858607	0.267616	0.501682	0.272666	0.174715	0.123942	0.0925349	0.0657188	0.0737364	0.253758	2.79827	0.379182	0.068989	1.38703	0.119965	1.51154	0.0725961	0.0899104
POLQ	1.75024	0.000531422	0.00672222	1.79571	4.34099	4.02373	2.60691	3.33748	2.276	3.14171	2.44585	3.54723	1.28291	0.0780301	1.44491	1.15691	0.242283	1.48494	0.0309329	0.994551	1.46364
ATCAY	-3.6331	0.000533709	0.0067405	0.026468	0.0270846	0.0001	0.0627804	0.0001	0.00819315	0.0001	0.0001	0.0001	0.0311447	0.549421	0.110011	0.038424	0.226388	0.0763982	0.49866	0.0001	0.0206713
ACSBG1	-1.14478	0.000535087	0.00675363	0.288431	0.456587	0.159702	0.548229	0.270931	0.14171	0.204787	0.245526	0.589746	0.620626	0.946308	0.408738	0.915172	0.34363	0.716207	0.940022	0.440649	1.09342
PHLDB1	-0.930949	0.000537387	0.00677839	1.12454	1.2071	0.724045	3.6485	1.54008	2.56441	2.60418	2.58415	4.49187	5.09376	3.92739	2.5647	5.08968	4.65342	4.51666	4.34532	4.85204	4.01966
KCNH2	-2.15208	0.00053875	0.00678916	0.0875057	0.623265	0.955215	2.73429	0.758235	0.306361	0.773372	0.332148	0.599352	0.334769	6.64362	0.917568	0.460854	12.8816	0.596878	9.27612	0.304455	0.451447
DES	-3.74678	0.000541314	0.00681873	0.484828	56.401	6.99698	519.154	7.34581	7.39177	1.2131	8.26924	12.7899	23.4173	2395.59	50.6042	14.2155	3499.26	12.3182	2294.74	14.7048	18.8859
CYP4V2;KLKB1	-0.799521	0.000542785	0.00682926	2.74077	1.10925	1.61579	1.61537	1.13591	1.24798	1.37726	0.835763	2.72896	2.70607	3.07615	2.27255	2.92627	2.05929	2.56667	3.23917	2.2583	3.97135
NDUFA6	-0.794311	0.00054737	0.00687398	3.60652	3.56643	3.475	4.41546	5.86334	6.45652	8.02038	4.62044	6.83299	9.03786	8.35543	9.75201	10.0427	6.77807	8.99149	9.31326	10.5424	8.44864
TRIM29	2.92408	0.000548988	0.00688796	0.0001	0.438375	9.78665	2.9622	0.277794	0.950446	0.864834	4.82382	3.30156	0.704306	0.227592	0.166238	0.244506	0.965277	0.0954969	0.0492703	0.403027	0.2281
LIX1L	-1.13146	0.000551944	0.00691407	2.82409	3.06437	1.75072	5.76387	1.87139	3.43302	2.96959	2.19762	2.76533	5.6782	12.1697	4.49929	3.22578	12.3843	2.17475	12.8859	2.6433	2.70197
KIAA0513	-1.11681	0.000552607	0.00692021	1.02261	0.235188	0.400895	0.944676	0.837357	1.05508	1.22884	1.88736	1.37445	1.62497	1.02373	2.75892	3.77114	1.08429	2.17673	1.05104	2.32994	3.66783
MAMLD1	-1.50582	0.000553245	0.00692603	0.0668253	0.210673	0.166837	0.325714	0.195886	0.3479	0.198623	0.149217	0.187109	0.384747	1.36665	0.263153	0.253599	0.938617	0.153919	1.48732	0.144197	0.258067
MMS22L	1.13952	0.000558509	0.00697883	1.50385	1.90705	2.03023	1.67336	1.66456	0.996238	2.02641	1.44617	1.00316	0.718122	0.46029	0.982688	0.711197	0.47014	0.822671	0.476992	0.840117	0.986491
CTSG	-2.29245	0.000558786	0.00698012	0.0743928	0.209065	0.0810523	0.571693	0.173246	0.207527	0.0309891	0.44065	0.588602	1.55152	1.91861	2.78415	3.06167	0.0001	0.519944	0.192095	0.493551	1.12404
TENM3	-2.39228	0.000559329	0.00698472	0.0237105	0.309835	0.030728	1.96434	0.0940457	0.161602	0.42363	0.277192	0.181838	0.378771	4.0647	0.532499	0.194795	5.03373	0.319513	7.28129	0.178282	0.217333
HELZ2	1.22741	0.000559974	0.00698841	2.69592	6.87976	7.10524	4.54535	8.83229	9.04548	5.08687	6.99645	4.847	2.7589	2.00202	2.6602	2.7607	3.38401	3.34739	2.44043	2.4999	2.07781
ZADH2	-0.724908	0.000560312	0.00699022	3.3366	2.81999	3.56455	4.03198	4.19629	4.26521	3.05287	3.52382	6.38914	5.25288	7.02032	5.66123	6.20936	6.71654	6.15522	6.10919	7.01225	8.00909
ASB4	4.60035	0.000560468	0.00699022	0.343141	4.41411	0.118197	0.0001	0.0182432	0.0143373	0.014793	0.0001	0.277744	0.0426093	0.0001	0.0489008	0.0129832	0.0001	0.043987	0.0001	0.015305	0.0503145
GRIA1	-1.90996	0.000562874	0.00701149	0.0526406	0.0001	0.0180832	0.0195884	0.0378337	0.0646987	0.137599	0.0134385	0.0256517	0.0603101	0.186408	0.119655	0.0511035	0.330263	0.0981624	0.381195	0.0754312	0.0865476
ROBO3	-1.33757	0.000564554	0.00702367	0.0376469	0.175761	0.114233	0.275286	0.10115	0.327373	0.132478	0.345584	0.313449	0.175817	1.00052	0.501836	0.340831	0.231136	0.543611	0.655127	0.576128	0.582077
GCG	-4.15477	0.000565941	0.00703436	0.0001	0.0001	0.0187157	0.191359	0.337815	0.266515	0.0311662	1.03716	2.23377	23.6894	0.0001	2.15108	9.02095	0.0103024	3.76298	0.0631812	25.028	9.60038
EVA1C	-1.07554	0.000567046	0.00704591	0.650397	1.35746	0.794299	1.282	1.05494	1.46131	0.385771	1.51538	1.87058	3.06121	2.60836	1.44947	1.33224	1.83673	2.15916	5.21423	1.85194	2.34597
PPBP	4.39499	0.000567503	0.00704941	0.103863	0.157659	0.115796	0.295686	0.409882	0.133001	0.878515	16.6803	0.029211	0.0001	0.257381	0.091856	0.054101	0.028419	0.0001	0.384364	0.0001	0.077343
CRAT	-1.05022	0.000568092	0.00705234	2.72198	0.935757	1.55241	3.63391	7.46064	5.17256	3.26413	3.47743	7.28146	9.74016	6.21176	5.965	10.7067	6.85894	11.5618	6.9982	5.47657	9.99633
C9orf24	-1.65703	0.000568765	0.0070585	0.0667034	0.112155	0.392448	0.216651	0.18886	0.240723	0.0694355	0.0762088	0.177272	1.12764	0.601367	0.797644	0.392027	0.296849	0.144103	0.441497	0.674197	0.382752
CIT	1.16405	0.000572221	0.0070926	1.7762	3.91035	4.05736	4.31241	3.64795	2.62934	3.58361	2.03584	1.98491	1.51919	1.08581	1.30001	1.98747	1.12901	1.76507	0.886033	1.16555	1.62938
RARRES3	-1.074	0.000572621	0.00709451	2.26455	3.37404	1.57245	6.05039	5.44087	5.70632	2.09178	2.68228	4.37541	12.6922	5.35538	6.40628	7.98816	6.46678	4.9498	4.27931	14.3189	8.1917
GAREM2	-1.18116	0.000574674	0.00711138	0.315025	0.568778	0.0982675	0.500495	0.151907	0.45191	0.346125	0.14524	0.747958	0.994296	1.0162	0.645136	0.688506	0.3733	0.949243	0.965852	0.850642	1.05818
BAD	-0.812244	0.000574802	0.00711138	3.39097	2.85936	4.23937	4.41849	4.62821	4.53196	4.35797	3.94402	4.9689	8.30382	4.83799	7.40269	9.15592	6.28447	7.95239	5.14367	8.45586	8.0287
RAB23	-1.88754	0.000576953	0.00712586	0.358731	1.07479	0.547147	1.39022	0.757388	0.615574	0.397372	0.805278	0.392463	0.330929	5.76635	0.552324	0.452789	10.8394	0.282513	4.51596	0.321403	0.392695
QTRT2	1.19392	0.000577041	0.00712586	1.60331	1.95234	2.43087	3.28858	1.78211	3.00981	1.97146	1.69232	3.56307	1.14708	0.577389	1.38606	1.02582	0.956039	1.15479	0.642933	1.09889	1.31882
ADRA2A	-1.73679	0.000577742	0.00713012	0.28714	0.127021	0.179636	0.903417	0.79346	3.29805	0.658401	2.18831	1.00331	4.50097	1.25875	5.32958	2.53256	2.34919	9.57339	0.505313	3.02307	2.38592
LVRN	-3.01773	0.000578234	0.00713309	0.0001	0.0001	0.0435879	0.076736	0.0001	0.0001	0.0177174	0.00591388	0.0214338	0.0817532	0.465075	0.254888	0.0783219	0.0802135	0.11575	0.0693611	0.00798346	0.189365
KIF15	1.56942	0.000582171	0.00717213	1.86284	3.32465	1.76275	2.0594	2.34443	1.23369	2.36956	2.59985	2.50421	0.859354	0.188431	1.26911	0.915774	0.249413	1.10977	0.080623	0.574724	1.51235
DUOX2	2.6384	0.000583972	0.00718927	2.37611	6.24112	2.09282	12.8003	67.9158	7.22702	8.83373	37.4559	3.65702	5.79251	0.12116	5.15149	8.19471	0.245398	3.14572	0.089315	0.718494	0.407237
PARM1	-1.4649	0.000586629	0.00721085	9.65877	7.51549	13.9019	13.5051	20.7595	28.9413	12.1356	23.4741	57.2853	99.729	14.2605	46.3569	118.442	4.78508	50.4702	23.0347	78.4636	81.1479
ODC1	1.27268	0.000586806	0.00721085	5.79805	11.6301	10.3521	6.11072	8.11798	8.46446	19.7748	13.74	6.04091	6.13163	3.2771	6.06395	3.81824	4.123	3.59541	3.79258	3.3537	3.10648
INPP5D	1.295	0.000588668	0.00722929	3.46559	3.31644	13.7662	4.25152	6.73084	5.25554	6.51408	6.52185	5.78934	3.35348	1.39517	4.27115	2.61913	2.00949	3.06981	0.987068	2.32206	2.63624
CP	-1.34055	0.000590602	0.00724659	1.15722	0.153442	0.148564	0.216742	0.486072	0.693968	0.325816	0.347676	0.477561	1.17108	0.334342	2.51157	1.30802	0.479944	1.13639	0.405476	1.34542	1.45551
RUVBL1	1.13665	0.00059137	0.00725357	2.21264	4.1986	4.67512	2.9486	2.19107	3.08931	3.79325	3.6862	3.60209	1.89136	1.03839	1.46011	1.73881	1.49943	1.59104	1.44226	1.58459	1.57896
C19orf48	1.38443	0.00059188	0.0072576	1.70699	7.22925	5.04818	4.85039	2.64378	5.04146	2.90129	4.42475	3.54882	1.74239	0.671448	2.62063	2.38189	0.497056	1.2436	0.704252	1.93551	2.52697
CYP19A1	1.99175	0.000593216	0.00727176	0.704696	0.802628	1.3943	1.18916	0.287801	0.293384	0.487908	0.779894	0.229472	0.0763112	0.253305	0.307664	0.0665187	0.0224693	0.331391	0.188651	0.0427732	0.262072
TTLL11	-1.54892	0.000593523	0.00727329	0.208259	0.632834	0.593021	1.37453	0.386379	0.426738	0.215065	0.237955	0.231861	0.611744	3.04627	0.378792	0.628889	3.96675	0.562202	2.49989	0.459335	0.447325
IL11RA;GALT;AL162231	-0.821845	0.000595088	0.00729024	0.913765	1.66491	1.50271	1.77742	1.36286	1.96052	1.37315	1.80654	1.48588	2.1664	3.85421	1.80906	2.54621	2.33476	2.58626	4.38856	2.03197	2.76075
CAD	1.16822	0.000596895	0.0073079	4.50858	12.6906	11.4257	9.23985	5.30654	7.73958	13.7362	10.9693	7.40142	5.0624	3.30103	3.69292	4.16379	3.44793	4.98346	3.75845	4.60308	3.92746
ZZEF1	-0.85716	0.000598133	0.00732082	6.18978	2.36946	3.15631	3.53938	5.60451	5.15587	3.69775	4.94428	6.27718	11.5503	4.24781	6.09092	10.1769	5.14012	11.0497	4.13084	11.4226	10.3424
GLRA4	-2.01565	0.000599357	0.00732907	0.0758899	0.0675053	0.0330209	0.0229804	0.101145	0.186228	0.265848	0.105174	0.320307	0.986572	0.0815168	0.610528	0.637111	0.0240856	0.715035	0.0432776	0.717474	0.948186
FSIP1;GPR176	-1.45519	0.000600384	0.00733715	0.381275	0.645407	0.623444	2.22152	0.647917	1.00154	2.39032	2.55519	0.722797	1.82592	4.89423	2.62063	1.03863	4.1132	1.58842	12.3086	1.16419	1.12669
PLCE1	-1.18664	0.000600789	0.00733986	0.585299	1.99389	1.19931	1.45756	2.31179	2.46638	1.62946	1.59964	3.65753	5.8362	1.3111	5.52446	5.75887	1.21734	6.4236	1.16928	5.29011	5.93907
PRKDC	1.12033	0.000603173	0.00735551	18.6415	33.2329	21.3865	20.0026	27.3313	20.2788	25.683	38.4211	23.8232	13.9205	9.85832	12.876	11.6121	12.1194	11.9901	10.0599	12.0327	10.7766
ATR	1.09604	0.000606307	0.00738923	5.42582	5.31945	7.15578	4.65853	5.24988	3.9888	4.83025	4.1394	4.75077	2.43599	1.77016	3.26219	2.33469	2.22815	2.52843	1.64487	2.53527	2.55386
SEMA3D	-1.47902	0.000612167	0.00744496	0.267102	0.171011	0.00836939	0.182617	0.153611	0.428891	0.411694	0.101972	0.31255	0.92721	0.958712	1.04787	0.538475	0.168049	0.335816	0.411543	0.452085	0.840854
GRAMD2B	-0.872211	0.000612182	0.00744496	1.23537	1.48132	2.83662	1.93131	2.58509	1.92989	1.39981	1.31072	3.36813	3.17816	3.38579	4.30847	4.47989	1.87108	4.21283	2.95983	3.91756	4.77801
AADAC	4.27659	0.000612739	0.00744947	4.53602	0.104398	1.12976	0.0001	0.0106969	0.23436	0.0001	0.0178662	0.454511	0.0001	0.0001	0.0265025	0.0223781	0.0179553	0.0826669	0.00392761	0.0473899	0.133727
ADRB2	-1.09155	0.000615081	0.00747188	0.660985	0.257054	0.49736	0.925207	0.365634	0.734412	0.297734	0.960889	0.60989	1.27138	0.976951	1.84223	0.975275	2.087	0.922899	1.20564	0.880473	1.15212
HDAC4	-1.4894	0.000615329	0.00747188	0.835421	1.27339	0.973018	1.66948	0.929339	1.08887	1.18365	0.856548	0.869234	0.953236	6.14173	0.596705	0.644379	5.22425	0.865514	10.974	0.871025	0.905
NEFM	-3.71908	0.000615623	0.00747318	0.0317669	0.0001	0.0001	0.0001	0.0001	0.0437999	0.0001	0.0001	0.0001	0.0379049	0.311192	0.00955654	0.0984036	0.285133	0.0455042	0.166532	0.0001	0.0500369
UCN3	-3.71629	0.000617946	0.00749457	0.0001	0.0001	0.156085	0.053259	0.0001	0.174315	0.0001	0.108037	0.172538	2.72723	0.162443	0.827179	1.46104	0.0001	0.767474	0.0001	1.70235	1.08777
EZH2	1.39749	0.000618388	0.00749765	2.74887	3.08713	2.28139	2.74777	2.89015	1.85705	3.56269	1.79679	2.35016	1.46695	0.140665	1.35053	1.40199	0.384053	1.37703	0.190324	1.14983	1.39139
ACSS3	-1.18501	0.000622011	0.00753017	0.116124	0.104839	0.148789	0.189204	0.0881128	0.176431	0.122666	0.0906528	0.0986637	0.128529	0.62013	0.364597	0.114797	0.429324	0.204747	0.379089	0.0961133	0.244372
KIF24	1.30933	0.000623475	0.00754562	0.969334	5.26741	2.77641	2.37727	2.89032	2.38938	3.01118	2.2037	1.59771	1.50665	0.825186	1.0166	1.60406	0.520395	1.43702	0.604601	0.991085	0.969891
SNRPF	1.15685	0.000626354	0.00757674	3.21599	4.34374	5.43309	3.76728	3.66014	2.40001	4.07404	2.54099	3.42543	1.90068	1.33973	2.21735	1.77891	1.15029	1.59151	0.879355	2.09166	1.78823
METTL7A	-1.07706	0.000628989	0.00759855	16.8222	1.7171	3.314	7.75698	4.14647	9.48798	7.99809	5.73109	17.9895	21.2446	14.3868	25.0224	12.8088	7.10451	27.597	15.9039	21.6854	12.3993
MYADML2;PYCR1	1.55948	0.000630466	0.00760721	5.96676	4.02891	11.7706	2.43133	4.68902	6.01943	6.85566	6.84771	5.00671	3.67624	0.39966	2.32093	2.29807	1.95989	2.80205	0.134264	2.31882	2.28065
KIFC1	1.7735	0.000634592	0.00764778	2.25878	12.1066	7.32889	6.93707	5.15172	3.7684	11.9201	4.94622	3.04626	2.71586	0.199056	2.68214	3.0168	0.429192	3.44609	0.109988	2.10964	2.09938
SHMT2	1.22283	0.000639372	0.00768918	5.65317	6.95401	14.5418	6.78636	10.108	4.22984	8.60395	9.88563	6.49196	4.19559	1.75663	5.3048	4.33557	2.80934	4.47839	1.49222	3.36614	3.64657
CLSTN2	-1.29261	0.000642055	0.00770755	0.101916	0.210289	0.0673369	0.335043	0.177878	0.17583	0.758435	0.130713	0.235528	0.396196	1.00269	0.604291	0.393049	1.26283	0.524374	0.398744	0.221368	0.568575
UBE2T	1.62873	0.000643166	0.00771164	0.8385	4.55167	3.25699	1.28536	1.84181	1.62506	2.23106	1.53358	1.5224	0.907611	0.195345	1.15304	0.93353	0.473175	0.795713	0.233177	0.359558	0.991532
BATF	1.70612	0.000643877	0.00771554	1.53427	1.25995	1.15785	2.74531	0.970248	1.69281	1.90919	1.3545	1.5347	0.429737	0.151175	1.26353	0.290993	0.205501	0.772456	0.120013	0.456719	0.649314
PGM1	-0.918898	0.000644311	0.00771612	3.01069	3.13934	6.12271	12.2601	7.55905	7.17188	8.42722	8.7793	10.0499	15.14	8.5224	16.1466	17.4309	8.295	21.5791	7.88104	15.6516	15.1211
RAD54L	1.40847	0.000647153	0.00774551	1.78593	4.02461	4.16103	2.22107	2.11277	2.95447	5.5465	3.19227	2.16628	1.69765	0.317598	1.14075	1.48891	0.440136	2.45711	0.590091	1.1204	1.35742
MCM7	1.23371	0.000647726	0.00774774	7.54861	28.2872	20.5332	30.1511	25.9289	13.642	42.6859	19.1867	20.6574	14.0273	5.92097	11.2242	12.2512	4.61166	12.5951	6.6398	11.0947	10.3452
ZMAT1	-1.31016	0.000648358	0.00774965	1.63939	0.11566	0.24254	0.868274	0.551973	0.121406	0.299829	0.468508	0.731508	0.569203	2.60022	1.75139	0.727068	1.62546	0.883703	2.41316	0.728635	1.19653
PCNA	1.24121	0.000648466	0.00774965	28.8305	45.9759	46.7604	28.8851	50.7287	26.583	75.2759	49.7521	23.4242	22.8245	7.76497	24.8332	21.399	11.6192	25.9234	6.37929	20.181	18.2219
PYGO1	-1.84661	0.000655369	0.00780417	0.631708	0.341279	0.168942	0.377449	0.249335	0.115537	0.343831	0.348023	0.184329	0.24177	3.56775	0.274262	0.232341	3.86173	0.170114	1.29563	0.064737	0.219705
PCDH10	-2.95183	0.000660615	0.00785664	0.00951816	0.0153578	0.0001	0.106559	0.00342893	0.0001	0.0001	0.00461449	0.0017057	0.0632332	0.478979	0.0915442	0.0286687	0.0976536	0.050805	0.221345	0.0173944	0.0450833
SMPDL3A	-1.7146	0.000660756	0.00785664	4.18104	1.48645	3.88856	2.43716	5.33864	3.90849	2.38942	5.38117	10.4458	20.3555	1.34492	16.3514	27.8294	0.991581	10.8481	1.17774	24.7979	25.8027
TCEA3	-1.18776	0.000663989	0.00788103	1.13294	0.772336	0.698678	3.03332	1.47062	2.65971	0.866086	1.33909	4.17319	4.28588	1.33622	3.64515	6.2146	1.61493	6.33756	1.54197	6.04049	5.76356
XPOT	1.39492	0.000665358	0.00788761	8.26216	7.35261	28.4243	6.91615	8.23052	5.2375	8.45261	6.49179	6.23516	3.33512	3.73696	4.11522	3.6397	5.11603	3.16778	3.06435	3.09028	3.28643
DUSP1	-1.15792	0.000665528	0.00788761	18.3158	10.7512	7.37059	11.1421	13.6599	12.1138	17.107	6.59701	4.85005	22.4104	51.4268	29.0764	4.09894	37.0807	14.8149	46.6276	12.6927	9.16373
CD3EAP	1.79669	0.00066632	0.00789465	0.0371171	1.607	1.02383	1.38835	0.913532	0.753009	1.14329	0.749782	1.2177	0.262719	0.326447	0.18295	0.275876	0.0966098	0.475562	0.297042	0.421813	0.203587
UBXN10	-1.27913	0.000666708	0.00789691	0.261674	1.07422	1.25001	1.12629	0.556032	0.4398	0.26455	1.19434	1.22268	1.91626	3.85911	1.04511	1.28493	2.17561	0.620124	4.87576	1.3401	0.816941
RGS10	-1.11713	0.000667222	0.00790066	1.254	1.2162	0.171403	1.7411	0.761253	1.08036	1.09392	0.951421	0.968313	2.51017	3.45175	1.76575	1.4378	3.16433	1.03603	3.99253	1.22118	1.45902
GPBAR1	-1.33088	0.000668871	0.00791137	0.177639	0.24056	0.159284	0.38224	0.189308	0.258145	0.217494	0.250539	0.256731	0.368648	0.732007	0.482066	0.253003	1.99965	0.507391	0.426706	0.347657	0.245886
SSC5D	-1.95636	0.000670287	0.00792288	0.0805911	0.717377	0.12618	3.49912	0.25935	0.477942	0.713905	0.402275	1.12377	1.14298	5.31365	0.743004	0.563331	12.7854	0.77615	5.7552	0.56476	1.07553
ADD1	-0.733101	0.000674429	0.00795985	7.76377	6.34672	9.7304	11.6946	6.68216	9.67711	8.44821	6.61219	10.4206	13.6349	18.6177	10.2408	11.9913	17.9951	13.09	18.8266	12.1448	12.0734
AL121768	-1.38662	0.000676294	0.0079774	0.499254	0.0304761	0.25813	0.203985	0.0531274	0.129055	0.14419	0.126311	0.173177	0.258253	1.16504	0.468891	0.228483	0.452961	0.289629	0.807335	0.204151	0.354986
SEMA3E	-2.48503	0.000677068	0.00798352	0.565374	0.0487546	0.00798567	0.498024	0.0001	0.0451313	0.00501708	0.0106582	0.0678222	0.352712	1.74386	0.484604	0.190306	1.85991	0.321955	1.25189	0.200716	0.585793
ADAM23	-1.44793	0.000678533	0.00799674	0.152727	0.166393	0.0613406	0.716	0.123295	0.27897	0.231551	0.203003	0.253144	0.236873	0.997633	0.630423	0.241247	2.04506	0.275249	0.815596	0.328966	0.393863
TAGLN3	-4.56645	0.000679154	0.0080017	0.0001	0.0001	0.0001	0.25544	0.0203464	0.0001	0.0001	0.0001	0.0226504	0.13362	3.3675	0.393164	0.0375087	0.728126	0.0001	2.32059	0.0001	0.104676
LRRC66;SGCB	-0.960149	0.000680087	0.00801034	1.75341	2.58835	1.74564	3.59017	2.59519	3.33613	2.42863	2.82848	3.04441	3.31724	9.15021	4.19615	2.73885	10.8258	2.53112	7.48949	2.79089	3.47815
PLXNB3;SRPK3	-1.684	0.000680982	0.00801641	0.640475	0.491315	0.700269	1.24849	0.227339	0.488163	0.29397	0.266412	0.427688	0.358598	5.05093	0.335085	0.311396	2.89452	0.534696	5.18025	0.328629	0.378145
ZMYND19	1.18873	0.000681003	0.00801641	2.41306	6.50354	4.96005	4.02646	5.06211	4.14456	4.74019	5.3762	4.10272	2.85017	1.47838	2.19576	1.97757	1.3659	1.86907	1.38441	2.83413	2.1751
AC118754	1.73562	0.000683241	0.00803808	0.535771	2.15499	5.19717	1.80003	3.38968	3.68706	2.39293	15.7318	2.98754	1.63815	1.26993	1.36366	1.28683	1.4359	1.32893	0.716918	1.70603	0.627313
TMEM108	-1.26814	0.000683246	0.00803808	0.0926884	0.0388727	0.0138333	0.0468619	0.0646281	0.107292	0.114195	0.132049	0.196651	0.147924	0.239457	0.183958	0.145629	0.238608	0.215694	0.208153	0.200778	0.36363
TDRD10	-1.60776	0.000686737	0.00806729	0.0562254	0.0658977	0.00470766	0.208784	0.0271316	0.19413	0.138219	0.196945	0.11033	0.467618	0.657085	0.304841	0.219367	0.190123	0.294004	0.236519	0.303965	0.381485
OTX1	3.71094	0.000689807	0.00809623	0.0811661	0.166102	0.0209428	0.102371	0.0523617	0.24823	0.0001	0.143447	0.0938266	0.0001	0.00653321	0.00718713	0.0001	0.0001	0.00355543	0.0441441	0.0001	0.00756181
APOBEC3C;APOBEC3D;AL022318	-0.956811	0.000691349	0.00810483	4.56055	2.0338	0.678034	3.35423	5.21227	2.9551	3.62429	2.34166	5.5579	7.86118	5.83643	5.48108	10.1359	7.6601	2.85177	6.55918	6.59974	5.862
FOXN3;EFCAB11	-0.742148	0.000693174	0.00812383	2.40507	1.26519	1.01957	2.73694	1.23939	2.0559	1.67036	2.1693	2.12761	3.36348	2.64502	2.12681	2.81541	4.17918	2.52937	3.1654	4.32456	2.76644
TCP11L1	-0.787602	0.000695648	0.00814806	4.24537	1.54543	1.57482	3.26311	1.3989	1.74359	1.93691	1.86167	3.56047	3.72061	4.18307	2.4881	4.2733	5.66948	3.06457	4.76581	3.63576	4.67445
PLA2G5	-3.14452	0.000696179	0.0081512	0.0217494	0.0436486	0.0296773	0.848742	0.0194492	0.0514153	0.0450374	0.0001	0.046521	0.0252749	3.26803	0.294017	0.0426132	1.86605	0.0692966	4.1309	0.043198	0.0438431
IL1R2	-1.87153	0.000696323	0.0081512	0.836529	0.448952	0.156169	2.35922	0.621183	1.53632	1.68634	2.4583	2.09564	8.89165	0.518113	3.64211	7.70203	0.190516	5.81711	0.709572	11.6598	5.50661
CDK1	1.90215	0.000697081	0.00815132	3.48228	4.5474	4.96373	1.94616	2.81405	1.77232	4.4933	2.36516	2.59917	0.951486	0.0356206	1.48321	1.42623	0.213077	1.33011	0.0199073	0.850737	1.444
SCRG1	-1.4811	0.000697727	0.00815304	0.312022	0.243554	0.20113	0.611329	0.122406	0.344536	0.200688	0.271901	0.31643	0.16962	1.86872	0.253269	0.34522	2.05131	0.263234	1.59244	0.297318	0.484034
LRRC4C	-2.5445	0.000698014	0.00815304	0.0265644	0.0596352	0.0001	0.226585	0.0257281	0.0322829	0.0001	0.0175451	0.0271238	0.109833	0.874102	0.158148	0.127089	0.574221	0.075656	0.459354	0.0135736	0.0330284
SNRPN;SNURF	-1.02401	0.000700895	0.00817666	0.42621	1.08159	0.59405	0.781383	0.40705	0.738066	0.434789	0.469314	0.448828	0.539846	1.98392	1.00782	0.630986	2.13755	0.813666	2.49813	0.56509	0.766174
ABCA3	-1.49012	0.000700961	0.00817666	1.43811	0.334335	0.202615	1.59315	0.426596	0.496744	0.319859	0.289512	0.410403	0.763371	3.41289	0.64746	0.589414	4.73099	0.60185	3.58769	0.571249	0.577098
HMGCLL1	-2.48681	0.000701154	0.00817666	0.131795	0.0001	0.0132603	0.0155887	0.0145474	0.0001	0.015941	0.0001	0.057101	0.0795159	0.283207	0.349088	0.0575141	0.0352028	0.116733	0.182569	0.0973281	0.191968
MN1	-1.68417	0.00070151	0.00817842	0.39548	0.726811	0.139516	1.18423	0.218785	0.397002	0.239641	0.314333	0.256719	0.67292	2.61388	0.442099	0.306899	4.3379	0.45936	3.20503	0.199097	0.207348
SASH1	-0.854362	0.000703527	0.00819684	1.4919	1.63498	1.94393	2.95935	1.85537	2.9714	1.82359	1.79564	1.79496	3.33558	6.37079	3.18467	2.10263	4.64932	2.53505	5.78087	2.08562	2.98889
UNC5CL;OARD1	1.18057	0.000707292	0.00822905	1.63083	2.88038	2.69618	1.11087	1.6283	1.51328	3.07264	1.58012	1.21126	0.822869	0.56073	0.935732	1.04298	0.5226	1.13989	0.54176	1.00047	1.07585
CHL1	-1.25105	0.000708645	0.00824001	1.29711	0.173237	0.435567	1.47129	0.990018	1.57358	0.239592	0.452422	0.602724	0.904723	3.55706	2.76986	0.98328	2.94573	1.58235	2.84001	0.82117	0.817462
KLF10	-1.28827	0.000709619	0.00824654	4.21504	4.79722	2.32225	7.76845	6.01202	4.69846	6.31874	8.45597	5.99059	8.01955	32.2304	11.3105	7.80025	15.5346	5.33882	37.1244	4.64725	1.52511
IL17RC	-0.812231	0.000711491	0.00826589	1.36808	1.05415	0.936892	1.91009	1.42707	1.88875	1.53892	1.48364	1.97211	2.83095	3.11754	1.97639	2.33762	2.54295	2.22057	3.88769	2.27875	2.6525
WIF1	6.55522	0.000713749	0.00828485	0.0001	10.0713	0.0115384	0.0001	0.0001	0.0491199	14.3382	0.0001	0.753397	0.136831	0.0253562	0.0001	0.0001	0.0001	0.0001	0.0247347	0.0001	0.0807994
PPM1L	-1.08971	0.00071386	0.00828485	1.99937	0.594026	1.17793	3.65275	1.99927	2.60466	0.762647	1.28884	2.36016	3.36245	8.11933	2.05262	2.57794	4.37158	1.8503	7.62609	2.77412	2.25421
SKIL	1.1771	0.00071395	0.00828485	7.14033	5.25658	5.58124	3.27366	6.04545	3.63423	2.99582	5.03489	4.35874	3.1389	1.84085	2.90582	1.83426	2.46247	2.1428	1.33673	1.53631	1.96004
ZNF835	-1.83101	0.000714185	0.00828516	0.0418455	0.0591887	0.0805734	0.376809	0.0100502	0.087256	0.129905	0.0540991	0.117359	0.101008	0.930412	0.147894	0.129245	0.798436	0.181214	0.824278	0.0766203	0.216072
POPDC2;COX17	-1.44939	0.000716624	0.00830894	1.72933	1.20454	1.669	2.27354	1.45199	1.22274	1.21578	0.643867	1.16141	0.983841	9.10851	1.00989	1.24403	8.47216	0.834579	10.1038	1.43557	1.14135
ABCB5	-3.38985	0.000716649	0.00830894	0.0087526	0.0204841	0.0001	0.0731259	0.0001	0.00469474	0.0001	0.0001	0.0094624	0.095805	0.334027	0.340772	0.034444	0.0291681	0.280176	0.0625193	0.0001	0.0485532
RAG1	1.86278	0.000717579	0.00831731	2.65065	0.506484	0.331528	0.215179	0.336418	0.319902	0.60124	0.128889	0.552871	0.0968354	0.128113	0.245613	0.197866	0.162786	0.17473	0.161973	0.193858	0.189789
GRAMD1A	1.27992	0.000718607	0.0083244	1.51894	7.47264	5.28289	4.45541	5.23577	7.18141	5.44273	7.57403	3.52943	2.50025	2.41067	1.88395	2.46835	2.34387	1.77886	2.5306	1.77907	1.94538
SUSD2	-1.57856	0.000727263	0.00840279	0.0549107	0.373611	0.146898	0.56091	0.242483	0.146535	0.261568	0.0723585	0.309715	0.561602	2.06758	0.285753	0.248703	1.48219	0.290002	1.06153	0.187718	0.293064
EXOC6B	-0.713674	0.000730216	0.00842961	1.83859	1.76494	2.34032	2.45944	1.8252	2.91852	2.2249	1.86627	2.42888	2.70905	4.78446	3.46543	3.20928	3.7093	3.66315	4.64343	2.52053	3.54885
SLC4A4	-2.59343	0.00073212	0.00844517	1.97302	0.228578	0.193181	0.265405	2.28406	5.19461	0.0964683	0.66954	13.4099	26.2099	0.733924	13.9077	26.4742	0.61378	22.3776	0.597852	27.7369	28.0951
GRIK5	-2.82891	0.000732198	0.00844517	0.0161755	0.340263	0.0769981	1.18721	0.0164202	0.214763	0.0001	0.0727618	0.105953	0.222585	4.98557	0.208064	0.151088	3.34154	0.205341	5.01202	0.0829085	0.21938
PLEKHG4B	-1.79082	0.00073345	0.00845718	0.00233603	0.056936	0.0166277	0.046822	0.0350186	0.0454123	0.0445082	0.036736	0.0306311	0.053871	0.554139	0.0383858	0.0242608	0.135779	0.0319035	0.139686	0.0582395	0.0537716
TMEM200B	-1.70755	0.0007343	0.00846454	0.292478	0.212527	0.0625357	0.71481	0.15412	0.239609	0.295382	0.205576	0.214209	0.233698	2.58028	0.412221	0.226077	1.54752	0.216382	2.32185	0.130232	0.141669
MAN1A1	-0.767411	0.000735463	0.00847551	9.87942	3.3311	7.39421	6.69993	4.23054	8.4212	9.6096	7.93014	7.7977	8.3127	13.8676	17.3873	11.557	12.9419	14.8259	9.9306	8.53399	13.787
WDR72	2.85717	0.000738732	0.00850828	3.58452	0.490868	1.1345	0.713342	0.0157288	0.695276	0.816663	0.653172	0.584836	0.30712	0.0322398	0.447043	0.0709961	0.0042205	0.0001	0.0217397	0.0399685	0.275715
AKT3	-1.39835	0.000741603	0.00853889	1.09169	0.987612	0.221275	2.33213	0.686185	1.05318	0.915048	0.677518	0.876793	0.892856	4.85958	2.07044	0.675165	6.36567	0.616824	6.14931	0.526218	1.14999
ARNTL2	1.93106	0.000742859	0.00854597	4.63433	1.4965	2.22334	2.48241	4.53019	2.5434	1.36435	1.31405	2.1943	0.337641	0.357544	0.556799	0.312142	2.67867	0.363365	0.26761	0.729867	0.370851
SYNE3	-0.915671	0.000745142	0.00856485	1.49351	0.733145	0.404951	1.06968	0.694579	0.911568	0.935553	0.840305	0.906375	2.53317	1.9806	1.88755	2.16945	0.883841	1.24994	0.348322	2.12391	1.8953
AMER2	-4.4791	0.000746087	0.00857293	0.00314334	0.0001	0.0001	0.0104836	0.0001	0.0001	0.00396904	0.0001	0.0001	0.00398261	0.183916	0.0125212	0.0001	0.112656	0.0211975	0.071233	0.0001	0.0001
VSTM4	-1.02683	0.000747441	0.00857896	0.78312	1.10695	0.515888	1.82413	0.648764	1.2584	1.42543	1.02168	0.922409	1.82866	5.15929	2.34566	1.21682	2.90482	1.48264	2.5563	0.877644	0.998626
DTX3	-1.36366	0.000749927	0.00860255	0.813505	1.12913	0.303633	2.17223	0.742983	1.09385	1.02638	0.942089	1.17229	0.780477	5.79652	1.52041	0.892229	4.2471	1.29793	7.69966	0.691359	1.254
ALKBH5	-0.734951	0.000751848	0.00861472	13.8376	9.70296	11.3268	13.739	11.1157	13.249	13.4022	16.2111	10.8611	22.4256	26.6623	17.4344	17.6746	29.759	15.2163	28.8689	16.8915	13.8796
MYL6;MYL6B	-0.960404	0.000755279	0.0086466	15.1213	18.2206	11.3446	27.3336	19.7421	11.6501	11.5568	9.72061	10.8	23.2669	54.008	17.8204	17.08	50.4117	22.7147	46.5839	16.4242	15.3337
CCL8	-2.18964	0.000761913	0.00870015	0.0001	0.450751	0.117573	0.456518	0.199815	0.907099	0.193871	0.0452086	0.1746	0.518093	0.456223	4.9183	0.558101	0.69846	3.22897	0.270065	0.464373	0.499955
S100B	-1.7215	0.000765828	0.00873489	2.38705	0.351139	0.0975202	2.32105	0.779162	0.495355	1.95584	0.342805	0.379011	1.37403	9.337	3.02051	0.727226	4.08676	1.49074	8.07588	0.789603	1.13751
FCAMR	2.2635	0.000766258	0.00873514	0.167762	0.205082	0.811693	0.0806493	1.70592	0.105911	1.20434	0.387405	0.150318	0.122591	0.0116996	0.259847	0.172202	0.0118784	0.129837	0.00647629	0.135309	0.153812
MSX1	3.44539	0.000766335	0.00873514	0.0666762	0.0731749	0.627722	0.220675	2.34277	0.122138	0.137631	0.696729	0.99662	0.0544407	0.260248	0.0401885	0.0172185	0.0827175	0.0001	0.0001	0.0299616	0.0001
TLR3	-1.18687	0.000766618	0.00873514	0.917501	0.391762	0.504361	0.697642	0.988192	1.53165	0.114871	0.376964	2.24707	1.85312	1.83322	2.75946	1.97297	1.90378	1.8089	1.1812	1.76482	2.61158
FRMPD4	-3.76665	0.000766729	0.00873514	0.014309	0.00486153	0.0001	0.15295	0.00823635	0.0001	0.0001	0.0001	0.00916892	0.0203478	1.35455	0.0463748	0.00430738	0.195225	0.0476488	0.89384	0.0144137	0.00828528
NUP107	1.14957	0.00076825	0.00874388	6.07701	4.2126	3.78971	3.43756	2.86314	2.24843	2.8404	2.78273	2.38711	1.49165	1.54319	1.72263	1.54925	1.41951	1.5726	1.40762	1.38047	1.72378
CCL24	2.06078	0.000770293	0.00876335	6.62007	6.53536	4.43559	3.9803	8.19108	29.2194	6.07674	18.5351	25.2837	4.5061	0.134689	2.28959	6.30147	0.23693	4.50721	0.273457	4.43757	3.40935
RAE1	1.11084	0.000773778	0.00878628	3.21257	6.95448	5.42666	3.30596	3.31114	3.34764	5.99439	5.58157	5.74429	2.69101	1.58954	2.0298	2.3734	1.57346	2.5091	2.14097	2.49406	2.45259
PIK3R1	-1.02664	0.000773846	0.00878628	1.47372	1.84037	1.62345	2.0259	1.91439	2.38876	1.74828	0.663682	2.70045	1.68461	5.17055	3.13221	1.775	5.46176	1.70848	9.31526	2.0351	3.08549
WNT5A	1.5149	0.000774693	0.0087909	5.00975	3.90922	1.45407	3.99336	2.15112	2.54081	6.76161	6.53632	2.95917	0.926447	1.86154	1.65205	0.900294	2.1581	1.40177	1.67873	0.710821	1.06784
SGSM1	-1.32586	0.000778656	0.00882837	0.427716	0.124296	0.474136	0.878101	0.316293	0.126674	0.196478	0.193727	1.25429	1.9547	1.32244	0.670031	1.47399	0.32715	0.658582	1.60064	1.1044	0.894572
IL11	3.99457	0.00077917	0.0088317	0.232615	0.692028	0.0355617	0.235934	0.336941	0.0853401	1.72098	0.615046	0.0580559	0.0001	0.0001	0.0001	0.0001	0.179061	0.0001	0.0138934	0.0378011	0.0204706
SCUBE1	-1.25886	0.000781709	0.00885045	0.226003	0.0674895	0.210731	0.104027	0.297236	0.874958	0.490174	0.327505	0.418472	1.0498	1.03313	0.664091	0.746837	0.409092	1.48854	0.306876	0.652474	0.868082
PIANP	-1.3107	0.000782781	0.00885863	0.133753	0.148216	0.0950173	0.167573	0.0819465	0.138486	0.149593	0.118057	0.197129	0.164239	0.807606	0.25871	0.179194	0.422361	0.28924	0.662616	0.0839934	0.182631
WWTR1	-1.81607	0.000786375	0.0088833	1.83209	3.05713	1.28517	5.96757	1.01894	2.19212	1.3355	1.54206	1.03204	1.3399	17.6052	2.00768	0.815386	21.2139	0.993267	21.8206	0.740174	1.29139
OR4D5	-3.61258	0.000792061	0.00894236	0.0001	0.0001	0.030811	0.419085	0.0001	0.013229	0.0001	0.085665	0.035496	1.76491	0.033855	0.433661	1.99665	0.067842	0.681651	0.0001	0.862158	1.31102
FAM13C	-1.34449	0.000795856	0.00897507	0.247131	0.109296	0.254921	0.694796	0.172175	0.375365	0.177814	0.219712	0.150673	0.248139	1.48158	0.603793	0.301887	1.5215	0.283784	0.836829	0.273916	0.547901
KIF11	1.57976	0.00079642	0.00897638	3.58276	7.53142	6.3495	4.40728	4.24884	2.65719	5.50826	4.33833	3.57534	1.60657	0.159217	2.92802	2.09349	0.765759	2.07027	0.147113	1.48549	2.86116
DNASE1L2	1.63085	0.000797906	0.0089906	1.69605	0.468545	1.00745	1.28904	1.11514	1.13426	0.418732	0.249887	0.664018	0.189314	0.231356	0.398679	0.25265	0.267725	0.327504	0.191152	0.480186	0.258534
PKMYT1	2.19191	0.000798415	0.00899224	0.590861	2.60939	1.9772	1.4798	2.39126	1.41517	2.77362	1.33505	1.97241	0.660986	0.0001	0.421254	0.516626	0.143537	0.824245	0.00714911	0.637471	0.409649
PYCR3	1.29057	0.000798502	0.00899224	0.963394	3.21273	2.11156	1.88461	2.49399	2.36674	2.42659	3.86543	2.83331	1.34604	0.569361	1.12458	1.12723	0.563365	1.40606	0.463144	1.33183	1.12647
TRIM9	-2.25136	0.000803261	0.00903567	0.0423581	0.105989	0.039791	0.668372	0.0316254	0.0456125	0.0836991	0.181965	0.129681	0.392406	1.89322	0.146974	0.0669689	1.21476	0.0819228	2.45348	0.0308914	0.0476281
POU6F2	3.17902	0.000809863	0.00908721	0.708372	0.480096	0.0199608	0.634473	0.00399268	0.441649	0.0418994	0.00966209	0.00414525	0.0001	0.0198718	0.0439409	0.0658402	0.00849479	0.065465	0.00774423	0.0194959	0.0278815
FRRS1L	-3.21526	0.000809886	0.00908721	0.0155499	0.00264891	0.00431371	0.160435	0.00833913	0.0001	0.0001	0.0001	0.00916136	0.054421	0.840583	0.0685745	0.0120387	0.357614	0.0259003	0.431718	0.0210011	0.052562
DENND2A	-0.948477	0.000810792	0.00909365	0.77337	0.610438	0.673176	1.25808	0.616296	0.942845	1.71245	1.15287	1.17646	1.79945	3.65776	1.49273	1.6151	2.2711	1.22157	2.50289	1.10845	1.53731
HPRT1	1.17182	0.000810914	0.00909365	8.79392	7.42315	9.68764	5.90351	5.00251	5.90761	5.51288	8.73332	7.28409	3.10015	1.90048	5.20085	2.89784	2.43051	4.48192	2.23897	3.16084	3.10599
SMTN	-1.73986	0.000811754	0.00910052	0.459073	1.6253	1.7999	4.79247	1.31666	1.82909	2.83704	2.11479	1.48043	1.33311	18.0729	1.46223	1.13121	16.0635	1.44855	19.4013	1.01392	1.0446
ZNF219	-0.801233	0.000812239	0.0091034	1.44222	3.64272	2.06077	3.45555	1.15137	1.60011	2.04727	2.14724	2.41085	3.02659	5.235	2.62503	3.96165	4.48838	3.23428	5.12449	3.81645	3.26691
GLTP	-0.823757	0.000814102	0.00911913	1.93682	1.56781	2.24144	2.32768	2.36234	2.55095	1.53702	1.53642	2.96197	5.95111	2.11378	3.2227	4.9506	1.97554	4.96103	1.96395	4.77163	3.75957
USP9Y	-0.960305	0.000814326	0.00911913	1.68359	1.79952	0.221154	1.79297	1.28495	1.86761	0.699196	1.16105	2.93612	2.57388	4.10816	3.19317	2.17472	3.51243	1.72834	3.80711	2.53096	2.53374
CES1	-1.87392	0.000815103	0.00912264	0.869878	1.48119	0.328266	9.50821	0.473361	0.664234	5.3826	0.772389	3.78895	4.15095	26.2924	2.63106	2.59528	10.3222	3.47375	31.1415	1.49962	3.18043
TFAP4	1.42288	0.000815768	0.00912506	0.186742	1.90737	1.78931	1.78012	1.66519	1.00017	2.63564	1.79178	1.43432	0.648654	0.331057	0.475578	0.844905	0.361935	0.817267	0.330321	0.723187	0.75975
EHD2	-1.53768	0.000819304	0.0091595	2.05638	5.28965	2.02077	15.3369	2.65918	5.51697	8.44586	5.32262	4.03887	5.71681	33.2128	6.09952	4.2381	49.869	5.32011	35.5259	3.54786	3.62889
SUDS3	-1.03185	0.000819813	0.00916263	1.54234	1.58478	1.89583	1.01961	1.41235	4.55648	1.37932	0.979369	4.37657	2.34876	6.40812	5.42785	7.29614	4.51924	4.25299	2.32189	1.95536	3.79999
UBE2Q2L	-1.93361	0.00082114	0.00917393	0.0001	0.114918	0.0931501	0.23749	0.0697114	0.161973	0.25725	0.165969	0.34152	0.21542	1.0616	0.371499	0.273807	0.711761	0.243287	2.16891	0.139717	0.322883
KLHL31	1.88536	0.000825807	0.00922189	0.249704	0.68788	0.710205	0.338078	0.185969	0.099073	0.311721	0.267821	0.325034	0.0754787	0.120919	0.097994	0.072489	0.012861	0.162215	0.006779	0.120554	0.190238
MICU3	-1.65601	0.000836024	0.00931002	0.246958	0.139843	0.0798582	0.496189	0.0918729	0.170974	0.163825	0.1952	0.223073	0.205265	1.99157	0.558943	0.125596	0.934166	0.143463	1.42113	0.0704048	0.246633
NEURL1	-1.59134	0.000836678	0.00931303	1.09654	0.154209	0.106326	0.924894	0.434796	1.06901	0.822031	0.606795	1.6206	2.60633	0.456758	1.88185	5.07609	0.282494	2.3883	0.375952	3.76561	3.76301
TMIGD1	-3.66778	0.000839826	0.00934196	0.973355	0.0985387	0.190957	0.0001	3.7164	1.56845	0.0001	0.144633	10.9244	50.335	0.15747	27.4386	36.3759	0.294824	18.9268	0.0874921	32.9955	57.2815
USP44	-1.91512	0.00084027	0.00934429	0.0612697	0.114253	0.0282619	0.194359	0.0259968	0.00662864	0.0384222	0.019646	0.0632798	0.106182	0.773988	0.219861	0.0261633	0.243037	0.074189	0.528483	0.032969	0.0774167
CACNA2D1	-1.94471	0.000843951	0.00937047	0.699038	0.618831	0.204201	4.05911	0.406794	0.588016	0.743729	0.625881	0.518808	0.551359	9.26188	1.27965	0.381613	10.2348	0.518556	9.46453	0.269056	0.623099
FOXP3	1.61969	0.000844486	0.00937295	0.560149	0.518894	0.145221	0.198614	0.354845	0.521357	0.529743	0.280207	0.223053	0.0912543	0.046933	0.281153	0.169506	0.0575538	0.138167	0.07856	0.136898	0.0842506
DCN	-1.02402	0.000846901	0.00939454	15.7376	4.64696	1.3494	9.69578	2.64281	5.42995	15.2401	7.48787	6.6827	14.9689	29.6965	13.6727	10.3903	18.7485	13.9452	15.9728	9.64994	13.0958
EBF1	-0.957062	0.000848353	0.00940023	0.936857	0.407836	0.473182	0.878181	0.485784	0.927766	0.562585	0.703908	0.557303	1.11013	3.07328	1.80103	0.688231	1.09435	0.975658	1.05166	0.743488	0.980983
NAALADL1	-1.38719	0.000848788	0.00940245	0.350051	0.234647	0.218023	0.453492	0.239067	0.419489	2.09101	0.291578	0.549622	1.09741	0.946811	0.95643	3.65581	0.819529	1.08587	1.00001	1.0863	2.02997
DTNB	1.38046	0.000853435	0.00944347	0.843495	1.60232	2.30231	1.51642	1.16574	1.76093	1.66428	0.521889	0.570733	0.488087	0.622828	0.545506	0.480833	0.446915	0.501132	0.611515	0.432059	0.460356
INSL5	-5.11398	0.000859502	0.0095001	0.123672	0.0001	0.0001	0.156975	0.620597	0.0001	0.059291	1.7731	2.90158	112.777	0.0001	0.822463	18.8773	0.430696	0.0001	0.0001	46.6935	15.5605
IER5L	1.62868	0.000861873	0.00952095	1.1309	4.34647	1.59495	2.63676	8.36612	2.22247	4.06451	2.80478	1.89287	1.19741	1.07229	0.862987	1.1989	2.07313	0.545233	0.748059	0.87748	0.822001
SLC7A1	1.652	0.000864442	0.00954152	4.40699	8.21572	12.2624	4.95853	2.90961	3.99176	43.3084	7.35046	4.88675	4.33371	3.76026	3.00704	2.95059	3.05	3.59391	3.11458	2.98512	2.5715
FAXC	-2.54534	0.000865026	0.00954534	0.00679128	0.473381	0.0773872	0.825234	0.0425841	0.0526704	0.0509168	0.0275667	0.146818	0.101061	3.05685	0.18874	0.0820075	3.22445	0.0576341	2.99087	0.0513865	0.190217
CHP2	-2.76438	0.00087241	0.00962151	7.3588	0.661499	0.532543	0.698536	3.98182	12.1277	12.3781	4.8202	22.8954	94.1085	0.128926	61.3694	69.9045	0.341564	76.9231	0.123071	56.292	85.5443
ETFBKMT	-0.98675	0.000873356	0.00962664	0.70608	0.118787	0.332236	0.458159	0.293706	0.422662	0.254446	0.282085	0.608117	0.587528	1.04491	0.703723	0.69481	0.754303	0.683916	0.720522	0.672134	1.02714
TMEM179	-2.24325	0.000875847	0.00964347	0.00904719	0.0380908	0.0001	0.101854	0.0195096	0.0001	0.0249084	0.00877231	0.0148741	0.0633632	0.179877	0.0957357	0.0499245	0.138664	0.0587842	0.3629	0.02539	0.0539903
KCNJ5	-1.79625	0.000878657	0.00966958	0.0914957	0.126994	0.0158062	0.370095	0.0769946	0.0674047	0.0067967	0.0206606	0.107378	0.324084	0.698667	0.453063	0.218225	0.733287	0.0353265	0.329064	0.0930027	0.184257
FZD7	-1.58815	0.000880366	0.00968134	2.54724	3.71293	0.611966	7.51579	1.96296	3.49681	4.50694	3.33966	1.44071	3.02873	27.7138	3.86649	2.03029	15.7051	2.32216	29.065	1.78332	2.08328
HMMR	1.82448	0.000881825	0.00968791	1.98706	2.11276	4.35855	1.14306	1.40319	0.704403	1.82117	1.4881	2.36383	0.479084	0.0358922	0.91799	0.688562	0.226348	0.549726	0.0399766	0.483143	1.48698
RPP40	1.47072	0.000881894	0.00968791	1.21519	1.8367	3.00877	1.10298	0.808282	1.3033	1.91073	2.49577	0.877851	0.710816	0.343515	0.695901	0.766543	0.618046	0.538057	0.482147	0.630126	0.467982
MROH7;ACOT11;TTC4	-0.818632	0.000885127	0.00971092	0.620636	0.752051	2.22927	1.77782	1.64868	2.08986	1.83203	1.48633	2.31314	3.02466	3.25949	2.26082	2.98209	2.29509	3.39686	2.71748	3.27658	2.80168
ZNF106	-0.996535	0.000886142	0.0097194	7.64175	7.06429	7.76035	8.56669	5.56287	5.47387	5.72456	6.36848	7.13454	7.46289	13.6602	9.31425	7.39852	44.0805	7.28753	17.9474	7.21195	7.9374
RNF165	-1.9145	0.000888682	0.00973554	0.0335386	0.0309406	0.0001	0.0858881	0.0180849	0.0411483	0.0184832	0.0121249	0.0382	0.0440942	0.357972	0.0584414	0.0403298	0.216399	0.0555643	0.236293	0.018149	0.0226873
EMP3	-1.2084	0.000888831	0.00973554	1.2749	2.2107	0.722838	4.78885	1.68777	2.88568	3.4446	2.53126	2.20276	3.429	11.308	6.99968	3.06095	9.5809	2.56472	9.16739	1.54146	2.60645
PCNX2	1.15833	0.00089489	0.00979119	2.10332	3.4027	2.87193	1.56604	1.28535	1.68173	0.935263	1.51928	1.79499	0.974309	0.710275	1.06685	0.949161	0.612013	0.849442	0.447042	0.979852	1.09954
WSCD1;AC007846	-1.82136	0.000897322	0.00980929	0.148008	0.112566	0.0949325	0.121608	1.4396	0.716004	0.120168	0.351493	0.981169	1.5298	0.313014	2.96524	1.43535	0.534731	4.05636	0.269597	2.05353	1.28129
TRPM6	-2.61308	0.000899301	0.00982602	0.202175	0.0243627	0.245802	0.0425277	0.6662	0.496012	0.821978	0.43927	2.31869	7.07784	0.0471703	2.79726	8.19471	0.0874572	1.18471	0.0196095	6.61438	6.13967
TTLL4	1.09486	0.000901012	0.00984203	2.9494	3.89734	3.36276	2.73478	2.5587	4.62434	5.7666	4.22845	4.27454	2.01968	1.82979	1.54667	1.97815	1.2945	1.81584	1.60709	2.04357	1.96872
YPEL4	-1.22101	0.000903659	0.00986496	0.100907	0.086739	0.0605175	0.243563	0.118789	0.132039	0.255601	0.209534	0.193337	0.242652	0.784383	0.218283	0.205601	0.538073	0.288127	0.538345	0.247077	0.203398
LTBP3	-1.12517	0.000903931	0.00986496	1.34744	2.00234	0.968751	5.21788	2.25657	2.60259	2.80113	2.26101	2.84013	3.41225	10.4256	2.69928	2.41149	11.7314	3.00565	10.3037	1.90549	2.74269
RBPMS	-1.51256	0.000906812	0.0098865	0.532164	0.815983	0.486552	2.03396	0.958762	1.14041	0.814179	0.801762	0.69562	0.642824	10.2455	0.789094	0.472296	4.56522	1.11513	4.66767	0.475606	0.649181
EDA2R	-1.3133	0.000908818	0.00989665	0.311469	0.158302	0.121396	0.572644	0.293638	0.478663	0.145009	0.24922	0.694311	0.449946	0.672363	1.08829	0.652472	2.65608	0.429965	0.524109	0.448118	0.595196
SOX1	4.51599	0.000908979	0.00989665	0.0001	0.063969	0.585782	3.85316	0.347158	0.015291	0.073155	0.030954	0.046606	0.027719	0.087884	0.0001	0.012167	0.04959	0.0001	0.041482	0.0001	0.0001
FRMD5	1.69337	0.000914591	0.00994965	0.256813	2.97509	0.345979	1.06977	2.48399	0.437881	0.32245	0.918766	0.919715	0.274027	0.404337	0.250863	0.353374	0.419742	0.399355	0.324202	0.280072	0.302717
PARD6B	1.54943	0.0009193	0.0099927	6.42408	6.02862	7.58714	2.94691	7.87392	2.76866	5.67362	5.4479	5.97001	3.09562	0.234333	2.13722	3.22098	0.272062	2.07939	0.230466	3.32281	2.73568
ADAMTS19	-3.15952	0.000919884	0.00999363	0.0001	0.0001	0.03251	0.086319	0.0001	0.039821	0.0001	0.0001	0.0001	0.131108	0.409574	0.172577	0.0753933	0.298077	0.0790503	0.108644	0.0645374	0.0839867
PMAIP1	1.7695	0.000921879	0.0100126	1.98467	2.51821	3.4765	0.70178	4.26986	1.09643	2.75699	0.693904	1.2941	0.596852	0.343173	1.19338	0.310207	1.22473	0.308322	0.317463	0.513235	0.704656
GRIN2A	-2.11875	0.000926892	0.0100533	0.00289845	0.007046	0.0160448	0.151796	0.0183214	0.0899988	0.0001	0.00386498	0.0252354	0.0943968	0.129744	0.196448	0.106578	0.168589	0.260607	0.0419657	0.180966	0.19013
HSD17B7	1.16189	0.000927134	0.0100533	3.33873	2.50829	1.42037	1.53771	1.49846	1.3302	2.33966	1.82458	2.0351	1.23137	0.564392	1.00984	0.908682	0.445869	0.918641	1.00977	0.907761	0.973746
RRP1	1.23485	0.000927461	0.0100541	1.45643	2.96395	3.5615	3.29613	3.11581	2.18686	4.3189	6.74647	3.27491	1.6251	1.47448	1.54562	1.27309	0.998163	1.48958	1.32361	1.74619	1.66209
ILK	-1.19848	0.000931836	0.0100888	9.57557	13.2709	10.0686	34.9905	15.9789	15.0411	17.7324	17.964	16.2823	16.5	90.9109	17.8496	17.1338	70.8458	15.7319	89.6548	14.4277	13.2667
WTIP	-1.38446	0.00093192	0.0100888	0.138266	0.3812	0.213381	0.820381	0.14105	0.37212	0.535727	0.238675	0.265548	0.521291	2.49681	0.294519	0.392061	1.74314	0.460877	1.68386	0.203381	0.313925
CXCL16	1.21346	0.000933088	0.0100979	14.5195	8.89379	5.9997	11.1395	12.405	7.09647	6.61901	8.42157	4.78878	6.23476	1.5906	4.5219	5.7073	3.33185	2.68366	2.08682	4.27828	4.01316
NXN	-1.69867	0.000933265	0.0100979	0.282427	0.600192	0.137732	1.4014	0.267177	0.609012	0.431194	0.497336	0.334254	0.4584	5.4636	0.525464	0.212005	3.02453	0.383424	4.28173	0.241049	0.213932
CA11	-1.68204	0.000934782	0.010109	0.117971	0.340904	0.081607	1.18951	0.219113	0.68421	0.36585	0.427722	0.49751	0.57848	3.61002	0.701241	0.555027	1.29528	0.467328	4.67323	0.375047	0.336983
CCT2	1.12373	0.000934798	0.010109	19.1288	18.3293	23.5309	15.0647	19.8695	10.1723	16.5813	13.7873	12.7778	6.96592	6.76237	9.63321	7.45177	8.58822	6.44589	6.99463	7.40396	8.24204
VPS13D	-0.665641	0.000938869	0.0101339	5.17263	2.86022	4.91678	5.52721	3.52615	4.84924	3.60092	5.10447	5.61005	8.30534	6.26727	6.27969	8.98842	6.15268	7.73089	6.81704	7.68186	7.07996
NCOA4	-0.618127	0.000939275	0.0101355	33.8786	23.6891	25.7105	26.8129	24.6312	26.6035	26.1084	25.2722	27.9218	44.6592	34.6382	44.1748	46.3723	36.8564	39.5007	34.0422	41.3828	47.7092
MAGEA3	7.28901	0.000948718	0.0102291	0.0001	0.0001	0.0001	0.0001	0.0474375	8.18452	19.7812	0.157559	0.0001	0.0001	0.0001	0.0001	0.0001	0.0001	0.11208	0.017798	0.0001	0.0496556
CNRIP1	-1.04455	0.000952724	0.0102613	1.40231	1.0979	0.330398	2.59421	0.693016	1.21257	0.986778	0.991193	1.10325	2.22696	4.24745	3.00311	1.36353	2.06816	1.59541	3.97675	1.22143	1.77345
ADRB3	-4.66953	0.000953647	0.0102684	0.0001	0.0679893	0.0001	0.0001	0.0001	0.0001	0.0001	0.0001	0.0270292	0.0001	0.201025	0.120824	0.0253973	1.34138	0.0001	0.721761	0.0126391	0.0127074
KLHL30	-2.89295	0.000955459	0.0102795	0.0001	0.021113	0.159709	0.140758	0.018473	0.022994	0.016753	0.141622	0.039526	0.055865	0.765369	0.086548	0.033816	2.35285	0.0001	0.771485	0.028849	0.072513
CDC25A	1.78525	0.000955709	0.0102795	1.57117	4.94379	2.31954	3.81234	5.3181	2.55908	5.8975	3.2553	5.68422	2.74871	0.0622003	1.56512	1.05874	0.272363	2.00036	0.0639676	1.56992	0.917796
CHST6	-1.56193	0.000955954	0.0102795	0.700485	0.101774	0.122874	0.480978	0.0909601	0.0846885	0.096187	0.1486	0.252655	1.72776	0.537996	0.193915	0.290382	1.95921	0.204359	0.41994	0.61032	0.194914
EXO1	2.09768	0.000956572	0.0102833	1.58748	4.77509	2.77205	2.18411	2.75919	1.83804	1.89133	1.53814	1.92853	0.70335	0.0177611	0.937369	0.662723	0.180044	1.07046	0.0001	0.789014	0.609498
P3H2	-1.23245	0.000959718	0.0103144	0.20092	0.935593	0.131308	0.496867	0.870794	0.978973	0.248074	0.549425	1.19321	0.802108	3.24095	1.21999	0.386657	2.9689	0.755822	1.61044	1.00177	1.18352
NID1	-1.44569	0.000960294	0.0103178	1.24734	2.66804	1.85925	3.08716	1.62614	2.88782	3.4328	2.10021	1.49455	1.76778	12.1057	1.70401	0.958052	14.97	2.27784	18.6889	1.50205	1.60295
KL	-1.53133	0.000963314	0.0103447	0.563061	0.0571659	0.235375	0.358771	0.144027	0.412337	0.337464	0.166612	0.139461	0.26115	2.46175	0.365261	0.179325	0.612082	0.367774	2.06196	0.229596	0.439621
SLC8A2	-3.79562	0.000965196	0.0103566	0.0269278	0.0001	0.0001	0.581387	0.0198708	0.13412	0.016085	0.0824374	0.0001	0.0387274	4.69364	0.0531887	0.0129728	1.75721	0.0976642	5.25758	0.0271687	0.0199707
TFR2	1.55026	0.000967705	0.0103707	0.241523	0.296521	0.159728	0.149499	0.199575	0.159131	0.132214	0.312753	0.297747	0.0776513	0.0540636	0.090841	0.112553	0.067657	0.0828569	0.0396338	0.0857235	0.0543993
PNRC1	-0.872466	0.000969777	0.0103862	18.1702	9.39351	7.22527	19.2502	6.54325	12.763	13.8392	10.9154	11.7062	16.4557	34.0881	21.5881	15.9215	25.0965	12.3342	48.9943	12.1083	14.4455
KRTAP5-1	1.6472	0.000970953	0.0103961	0.454759	4.51247	2.04775	4.15145	4.01053	2.80559	2.57293	3.39436	2.39419	0.741489	0.269053	0.582555	1.9703	0.317853	1.42936	0.349415	1.73399	1.01655
PRKCG	3.06318	0.000974952	0.0104333	0.0411752	0.157781	0.0147828	1.26016	0.163423	2.63712	0.0327007	0.090636	0.0730981	0.0477281	0.109364	0.0654514	0.0633666	0.0001	0.047248	0.0805054	0.0820752	0.0390728
HDAC9	-0.986101	0.00097563	0.0104378	0.80387	0.21482	0.148541	0.617948	0.50229	0.356359	0.324422	0.37367	0.629617	0.658828	0.750845	1.54467	0.531122	1.29197	0.552871	1.37424	0.525463	0.636901
CLIP3	-1.55644	0.000976709	0.0104419	0.739002	1.63319	0.691609	4.31752	0.617705	1.69262	1.85297	1.16388	1.31593	1.40037	13.9628	1.0994	1.12305	8.84223	1.8351	10.8999	0.725095	1.36165
SUGCT	-1.28091	0.000976805	0.0104419	0.249371	0.525224	0.0477977	0.917143	0.658019	0.786367	0.654482	0.573805	0.900174	0.746364	0.846138	2.03657	1.49045	1.18751	2.61471	0.878437	0.989213	2.11927
PRDM8	-1.56378	0.000979277	0.0104656	0.247792	0.268311	0.108405	0.628238	0.162992	0.283669	0.258311	0.0859236	0.1874	0.249791	1.2542	0.394647	0.244511	1.36954	0.320069	2.41878	0.0783727	0.26567
NUPR1	-1.34475	0.000980794	0.010479	0.0832729	0.696465	1.99288	2.15842	0.692188	0.959189	0.320742	0.529664	2.80013	2.09257	4.25694	1.79732	2.48073	3.42218	1.63167	5.16167	2.14585	3.00146
VWA5B1	4.55588	0.000983595	0.0105033	0.0115278	0.00693939	0.0104981	0.0171247	0.00831354	0.0213066	0.00826687	9.87445	0.0134664	0.0812704	0.0001	0.027702	0.0377991	0.00223702	0.0594137	0.0001	0.129654	0.0856798
NGFR	-1.6932	0.000988714	0.0105495	0.0729078	0.385381	0.210967	1.74839	0.0785716	0.280004	0.207035	0.0567311	0.329117	0.492896	1.97538	1.37768	0.37554	2.62496	0.555743	2.35619	0.523032	0.613347
DGLUCY	-0.808958	0.000990773	0.010564	2.1402	0.767736	0.674523	1.97233	1.11604	1.95975	1.70805	1.45537	2.83236	2.72828	2.14979	1.94914	3.53033	1.74681	4.27328	2.0697	3.42505	3.75221
LRRK2	-1.20278	0.000996893	0.0106198	1.35016	0.671533	0.131558	1.62499	0.535807	1.19087	1.1403	0.738386	0.650217	1.12742	5.1129	2.28802	0.630634	2.77778	0.88975	3.89739	0.731129	1.03747
DNAJC18;ECSCR	-0.889069	0.00100068	0.0106545	0.960478	0.814108	0.580952	1.51582	0.5541	1.30655	0.887983	0.79377	0.887192	2.16334	2.76634	1.39824	1.53282	2.23892	1.02702	2.28485	0.745455	1.21623
DNMT3B	1.40365	0.00100234	0.0106636	1.07518	2.24019	0.500629	1.01428	0.498921	1.26606	1.39678	1.45339	1.02142	0.504896	0.35276	0.491739	0.554974	0.294259	0.624517	0.384798	0.286344	0.461894
NAV3	-1.54566	0.00101113	0.0107457	0.0521673	0.279836	0.0631058	0.516576	0.142934	0.103094	0.283703	0.0437681	0.173561	0.341197	1.5156	0.437262	0.150047	0.963598	0.379471	0.795246	0.0711261	0.188963
MS4A4A	-0.892327	0.00101423	0.0107729	2.97873	1.83584	0.479581	2.03586	1.22843	2.47638	1.90479	1.40418	1.94555	3.65566	2.68066	5.01039	2.51534	3.20109	2.50378	3.35394	2.42663	4.88824
NPY4R	-1.39697	0.00101523	0.010778	0.472688	0.200586	0.399684	0.373016	0.360796	0.869902	0.132298	0.862521	2.7921	2.14192	1.46677	0.41337	3.94673	1.35562	1.77257	1.07523	2.90401	1.9455
ATAD3A;ATAD3B	1.18837	0.00101551	0.010778	1.1456	4.63673	3.24264	2.36436	1.73271	2.06809	3.19999	3.35358	1.82983	1.4665	0.751947	0.677919	1.21109	0.83822	1.97451	1.04822	1.34892	1.0267
CYB5A	-0.847666	0.00101834	0.0107937	0.832609	0.964134	0.840442	0.996672	1.14501	0.887116	1.20736	1.36591	1.34863	1.75431	1.47947	1.74118	1.71137	0.853628	2.44156	4.06419	1.59653	1.61199
ALDH3A2	-0.777469	0.00102279	0.0108351	3.34362	1.63583	2.17187	2.68882	3.18076	2.30104	2.01064	3.58915	3.19612	2.81231	5.10064	4.2058	4.13668	2.93266	7.6302	2.76353	4.84228	6.91686
EPHA5	-2.84779	0.0010246	0.0108486	0.0001	0.00838246	0.0001	0.0714273	0.00355064	0.00441989	0.0001	0.0001	0.00395315	0.0337482	0.167764	0.048743	0.0111421	0.0956138	0.0801626	0.175878	0.0169996	0.0332138
MOB3A	-0.714449	0.00103101	0.0108963	3.5619	3.12732	2.70124	4.54755	4.62058	4.7745	4.1966	3.28224	3.81164	5.48687	8.52977	6.26163	5.11067	7.76754	5.76829	8.82002	5.08766	3.97988
PNPLA7	-1.13717	0.00103229	0.0109069	0.337971	0.337334	0.536676	0.533447	1.17247	1.10051	0.394934	0.517145	1.3179	1.51917	1.47378	0.7852	1.53409	0.268769	2.12878	2.13777	1.74142	2.15427
OBSCN	-0.713373	0.00103279	0.0109093	0.736563	0.707844	0.566166	0.534268	0.38481	0.793856	0.693875	0.570748	0.860857	0.854734	1.27352	0.790536	0.778293	0.829389	1.62811	1.4385	0.869574	1.12754
PLPP7	-1.54814	0.00103343	0.0109126	0.154026	0.235023	0.0745416	0.398309	0.0801656	0.159114	0.26362	0.206112	0.169397	0.172437	1.22431	0.193848	0.225174	1.32905	0.260395	1.43785	0.107757	0.13852
FAM189A1	-1.91879	0.00103812	0.0109454	0.221087	0.195969	0.0541351	0.843536	0.270632	0.418839	0.0001	0.242892	0.779559	2.09007	0.763463	1.17369	1.37988	0.0494927	1.59243	1.30563	1.66757	1.42208
PKD2	-1.20352	0.00104377	0.0109904	3.05524	2.43923	1.19651	4.89689	1.21591	2.91818	2.09018	1.8931	2.21895	1.94274	11.7459	2.97676	1.87235	12.6224	1.6997	12.988	2.20918	2.43477
EMX1	-1.59349	0.00104459	0.0109904	0.0335819	0.0149427	0.0305824	0.0606098	0.0126588	0.0588375	0.0624921	0.0288465	0.00704654	0.129856	0.134197	0.0338678	0.2072	0.0400206	0.101878	0.0739453	0.0717876	0.141547
WDFY3	-0.693248	0.00104661	0.0110062	3.93845	3.47531	3.08631	6.0238	3.72021	6.85221	4.78239	4.26252	5.06407	6.78571	9.86322	6.84001	6.44268	9.52059	5.95353	9.13708	5.65632	6.42651
FGF20	6.07382	0.00104782	0.0110158	0.100888	0.525689	0.0001	0.0001	0.0001	0.0001	0.112628	0.0001	0.581362	0.0001	0.0001	0.018812	0.0001	0.0001	0.0001	0.0001	0.0001	0.0001
C17orf51	-1.67695	0.00105084	0.0110446	0.0263435	0.315202	0.035925	0.0498887	0.0182885	0.0272564	0.230642	0.0660904	0.346267	0.337694	0.603884	0.380755	0.311203	0.558446	0.307592	0.837392	0.038261	0.192884
TUBAL3	-2.33764	0.00105279	0.0110592	0.399739	0.129402	0.598436	0.049015	0.236622	0.595937	0.402909	0.134526	1.13223	3.2848	0.023964	2.70828	3.72727	0.0307711	2.02619	0.0201866	3.28541	3.48866
LYPD6	1.64744	0.00105339	0.0110627	0.612712	1.61075	1.58074	0.845499	1.32744	0.888632	1.33881	0.128085	1.21847	0.504058	0.179355	0.658697	0.262332	0.0834291	0.646369	0.226045	0.298046	0.190443
TRANK1	-1.02866	0.00105535	0.0110774	3.0775	1.89242	0.577744	4.22002	2.84673	5.04907	3.38654	1.95094	4.86069	8.38502	1.91612	6.10151	9.89438	3.15379	6.71468	3.06539	10.0754	7.5349
DPYSL5	-4.25005	0.00105608	0.0110792	0.0001	0.00528747	0.0001	0.0334469	0.0001	0.0001	0.0001	0.0001	0.0001	0.0001	0.303012	0.0173119	0.0621808	0.0928242	0.0319408	0.220874	0.0001	0.0220131
SMYD1	-4.66308	0.00105668	0.0110827	0.0001	0.0256713	0.0672845	1.62404	0.0306526	0.0001	0.0369546	0.0103219	0.0210416	0.0001	8.89146	0.205444	0.023841	15.2857	0.0098913	21.5698	0.00747049	0.0198028
TRAP1	1.07254	0.00105714	0.0110846	4.26592	7.91311	12.5403	6.99015	8.67946	7.17576	9.90637	9.5571	7.49484	4.84435	2.81462	4.12862	4.12229	2.78368	4.78408	3.4086	4.29129	4.25668
KLHL29	-2.0866	0.00106048	0.0111138	0.339388	0.281644	0.151696	0.297674	1.23164	0.387579	0.111352	0.115226	0.182777	0.175712	4.36766	0.0940635	0.140964	0.870906	0.12421	6.79143	0.375233	0.222621
TPSG1	-1.30046	0.00106093	0.0111156	2.26284	0.165392	0.148753	1.24006	0.692438	1.30722	0.313492	0.56383	1.68053	1.59799	1.17763	2.54404	3.6198	1.60373	2.18452	3.05529	3.16341	1.68068
CBX8	1.54884	0.00106449	0.0111439	0.449719	1.25349	1.73718	0.856935	1.15539	0.831472	1.99047	1.70328	0.739441	0.384577	0.199686	0.499159	0.368872	0.752216	0.576456	0.137291	0.3586	0.386171
CCDC69	-1.79067	0.00106502	0.0111439	1.87541	2.1159	0.413079	10.6068	2.01776	1.34186	1.45104	1.66421	2.41564	1.84226	11.5489	2.48451	2.41551	9.89709	1.6427	47.5791	0.855734	4.42857
KREMEN2	2.27872	0.00106538	0.0111447	0.0754263	0.394596	0.123427	0.440723	1.12962	0.150931	0.232386	0.197456	0.628067	0.0699832	0.0158287	0.0645991	0.0898068	0.0158597	0.099044	0.0001	0.231734	0.108076
SLC22A5	-1.27835	0.00106702	0.011159	0.388535	1.0266	1.16908	0.659201	1.00075	1.37961	1.28738	1.18728	2.75267	4.45663	0.543089	2.34536	5.18474	0.466737	5.41523	1.08848	3.7584	3.06192
CFAP157	1.5433	0.00107057	0.0111903	0.289059	1.28936	0.426559	0.507309	0.95696	0.733819	0.323386	0.989215	0.83203	0.431314	0.246859	0.214987	0.17249	0.25684	0.298107	0.254636	0.162815	0.139846
CASZ1	-0.694529	0.0010738	0.0112153	2.18149	1.54015	2.03735	2.49138	1.60773	2.26151	1.72789	2.49019	2.22806	4.24539	2.94223	1.58537	3.48701	3.43988	3.3904	4.1979	3.87801	2.87975
UGT2B15	5.45459	0.00108283	0.0112859	7.94663	0.0001	0.0119386	0.079291	0.0001	8.06265	0.390613	0.4739	0.0001	0.0001	0.0131174	0.00762531	0.0001	0.0310246	0.254404	0.0001	0.0001	0.0802999
NATD1	-0.849922	0.00108806	0.0113199	1.27332	1.18289	0.788514	2.54294	1.18949	2.02851	1.38928	1.84998	1.82699	2.65715	3.53741	1.88899	2.31683	4.68795	2.06994	3.88057	1.76413	2.56031
TNFSF12;TNFSF13;TNFSF12-TNFSF13	-0.753044	0.00109348	0.0113627	4.80406	2.46398	1.25385	3.047	4.09785	3.5198	2.51244	2.39595	3.99038	6.1221	5.75394	4.79333	3.6034	4.45199	5.00225	6.64386	4.59526	6.3673
GLRB	-2.17998	0.00109389	0.0113627	0.119792	0.175934	0.0397981	0.452813	0.0153063	0.0342664	0.0788911	0.158015	0.125695	0.0423994	1.66592	0.164845	0.0304381	2.25387	0.0562049	1.0152	0.086098	0.125098
COLGALT2	-1.85489	0.00109742	0.0113847	0.0884921	0.0618455	0.0322165	0.557431	0.040602	0.0953353	0.0604342	0.0740677	0.394926	0.142789	1.68157	0.207665	0.216883	0.887018	0.123854	1.60479	0.0955418	0.123393
DDX53	-3.65481	0.00109778	0.0113854	0.0001	0.0001	0.008242	0.030928	0.0001	0.011975	0.023364	0.012947	0.032131	0.0001	0.433165	0.04786	0.018486	0.02047	0.0001	0.969741	0.010016	0.010071
NUP210	1.18653	0.00109951	0.0113975	7.11758	7.24956	3.59153	6.18976	5.2643	4.12623	6.72144	7.53229	8.11238	3.43975	1.45708	3.85562	2.98886	0.690218	5.12904	1.2839	3.02111	2.69679
DTNA	-1.68591	0.00110772	0.011469	0.337429	0.634389	0.543521	1.24777	0.13365	1.0001	0.232302	0.0894573	0.27124	0.405555	3.06147	0.517531	0.273537	5.27004	0.353652	3.85491	0.293214	0.415917
FAM163A	-1.68594	0.00111691	0.0115509	0.089254	0.104313	0.0001	0.156609	0.047923	0.234683	0.094725	0.203977	0.11921	0.218805	0.686972	0.351794	0.143307	0.939249	0.162294	0.559036	0.120102	0.199365
PRRG3	-1.78139	0.0011233	0.011608	0.0460627	0.0557834	0.0001	0.152591	0.0324778	0.0299137	0.0738831	0.0873624	0.0629318	0.206282	0.270462	0.211804	0.171699	0.0187874	0.182829	0.629093	0.0898107	0.0793264
NOTCH2	-0.765593	0.00112608	0.0116337	5.64312	9.54871	4.23826	10.6803	4.7052	7.82401	5.78085	6.01757	5.41907	11.6388	12.6853	7.73819	10.8591	21.4213	8.85125	12.4879	7.39411	8.68516
SOBP	-1.6644	0.00113199	0.0116797	0.437517	0.129048	0.123945	1.17664	0.276504	0.281883	0.377206	0.295654	0.234072	0.273275	2.60852	0.424907	0.201325	3.30956	0.168231	3.17228	0.200668	0.204528
MICAL3	-0.688069	0.00113805	0.0117331	0.950308	1.31265	0.963632	1.51734	1.70281	1.35927	1.17978	1.19694	1.68495	2.00907	2.31017	1.13513	2.28276	2.17228	2.28445	2.10085	2.61352	2.21209
MEOX2	-1.95721	0.00114162	0.0117583	0.299532	0.177832	0.0001	0.817829	0.043759	0.127913	0.138537	0.038649	0.154457	0.439699	2.26812	0.579867	0.345264	1.57412	0.167903	0.907991	0.107752	0.59345
ENTR1	1.11287	0.00114364	0.0117749	4.48788	8.41464	7.31	4.38197	4.44918	4.84311	5.28069	5.35022	3.98217	2.88497	1.6392	2.08219	2.71777	2.50255	3.01371	2.14018	3.02863	2.41578
RGN	-2.03632	0.00115305	0.0118436	0.044454	0.0445723	0.218295	0.592969	0.0124203	0.0993068	0.184542	0.0139457	0.0650585	0.169762	1.52804	0.247584	0.154126	0.803986	0.184519	1.87241	0.0886873	0.18321
GHR	-1.36237	0.00115423	0.0118511	0.337024	0.178398	1.55413	0.614717	0.399364	0.801834	0.172357	0.202762	1.14093	1.43931	3.96076	0.973048	0.684694	1.53722	0.521142	2.43439	1.10316	1.23391
CCT6A	1.07846	0.0011594	0.0118951	12.5649	14.683	19.2813	12.503	14.2184	7.99888	13.8991	12.0753	11.1358	6.78915	5.44713	6.83943	5.65773	6.81543	5.61522	5.54496	6.58393	6.75443
ZP3	1.26664	0.00116117	0.011908	1.20207	2.09001	3.16042	2.69489	2.49522	1.27468	2.70662	1.81946	1.46475	1.31964	0.905196	0.77445	0.887216	0.578075	1.07963	0.445206	0.722583	1.14673
RPN2	1.11912	0.00116185	0.011908	67.7782	50.1803	80.332	28.7293	50.4835	35.697	67.6797	57.0416	33.6806	35.3285	12.5928	29.0973	26.0052	18.8036	29.2704	11.0482	31.2776	23.6905
CENPE	1.52193	0.001165	0.0119323	1.15819	0.704234	1.34424	0.571429	1.18245	0.625489	0.644109	1.13797	1.11685	0.25426	0.086586	0.552137	0.306627	0.247134	0.323727	0.0454036	0.245878	0.892882
GGH	1.65757	0.00116628	0.0119411	12.7824	14.0685	13.1554	6.4715	22.2128	8.85898	17.2115	43.6254	17.3319	6.517	0.764017	9.05688	8.59634	0.766722	6.50653	0.432343	7.65808	9.06049
GPLD1	-1.26833	0.00116868	0.0119597	0.656651	0.270811	0.139123	0.238514	0.248745	0.30053	0.219135	0.233364	0.28604	0.358197	1.94841	0.359376	0.313622	0.415675	0.224852	1.87423	0.350487	0.401041
C2CD6	-1.91247	0.00117319	0.0119905	0.0001	0.0354897	0.039582	0.100703	0.0583027	0.105544	0.00621709	0.0001	0.108325	0.172397	0.246008	0.217749	0.215314	0.214623	0.10813	0.203702	0.10837	0.224176
SMIM10L2B	-1.58267	0.00117432	0.0119967	0.017202	0.043578	0.01134	0.104505	0.108714	0.330916	0.146701	0.058495	0.219247	0.221858	0.575945	0.316192	0.266414	0.415949	0.238157	0.603858	0.171317	0.307457
RASSF4	-0.761149	0.0011744	0.0119967	1.44547	1.70946	1.02499	2.60953	1.26763	1.15683	1.59979	1.01025	1.95167	1.91129	2.62571	1.28656	1.79743	2.69531	3.03804	3.18419	3.23675	3.57219
RGS2	-1.49218	0.00117955	0.012037	16.7883	3.07116	2.03412	11.1547	4.86465	6.68933	4.1784	5.27778	2.83861	3.73776	36.3001	7.17814	2.79374	39.8285	4.46443	55.2634	4.71797	5.77549
NOD2	1.51213	0.00118722	0.0120968	0.719106	1.17892	0.97161	0.830017	0.949802	0.563772	1.65552	0.91575	0.862644	0.440045	0.268338	0.618698	0.501537	0.45182	0.361337	0.0903371	0.103709	0.195803
FLG	-1.31526	0.00119266	0.0121335	0.228033	0.205629	0.080129	0.483523	0.148497	0.316649	0.275506	0.111468	0.334094	0.455481	1.29932	0.315126	0.127671	0.570417	0.350998	1.87865	0.179572	0.25642
FO681492	-1.30216	0.00119275	0.0121335	0.146462	0.0387173	0.0531802	0.251391	0.0328296	0.164428	0.265188	0.129707	0.151996	0.262587	0.629361	0.221627	0.155081	0.72796	0.196336	0.415862	0.21588	0.218079
NBEAL2	1.17541	0.00119284	0.0121335	4.14909	10.4111	5.37802	7.28825	5.24446	11.4565	5.29357	8.54241	5.57324	4.59982	1.68214	2.61256	3.51052	1.12161	6.25942	1.47139	3.87971	2.90561
MESP1	-1.65033	0.00119295	0.0121335	0.241395	0.051511	0.212817	0.171477	0.088322	0.405725	0.089411	0.379364	0.163314	0.276647	0.228509	1.19629	0.453956	0.121261	2.22681	0.304174	0.206	0.647117
SDC2	-1.16646	0.0011962	0.0121542	1.55979	1.14774	0.770795	2.79969	1.09344	1.45976	1.47088	1.09955	0.965387	1.66934	8.88257	1.68649	0.855829	6.37012	1.04569	4.8921	1.15314	1.20379
CA2	-2.49925	0.00119733	0.0121613	15.8306	3.4752	4.62509	3.94004	40.9433	56.5087	1.59628	11.2964	71.0417	182.127	1.14695	150.906	159.128	2.01144	252.63	1.21488	233.5	200.458
DSEL	-1.25583	0.0011975	0.0121613	2.48649	0.600821	0.128472	1.07039	0.357995	0.968131	0.573771	0.663937	0.605394	1.07794	4.09139	2.22273	0.733236	4.73217	1.03866	2.55137	0.509048	0.847327
IRAK2	1.3314	0.00119838	0.012164	4.08622	2.65392	1.33859	3.39513	3.02015	2.53179	1.7453	5.39378	1.97327	1.77252	1.23314	1.28945	0.777822	0.658376	0.904423	1.23219	1.58479	0.934127
OBSL1	-1.30703	0.00120128	0.0121873	0.227371	0.881789	0.572052	1.98964	0.615584	0.692552	0.660543	1.33556	0.701191	1.05508	5.02201	0.802179	0.77494	3.47955	0.778071	5.46322	0.866582	0.751871
IQANK1	1.96858	0.00120287	0.0122003	0.933426	1.81078	1.04828	1.81589	4.45543	1.55316	0.403139	3.62478	0.976735	0.238438	0.034419	0.584085	0.956584	0.0513866	0.842895	0.0360863	1.23624	0.266762
KCNIP1	-2.54932	0.00120552	0.0122197	0.0001	0.00950741	0.0001	0.0435794	0.00762351	0.0451612	0.011888	0.0273445	0.0177962	0.0919781	0.264628	0.0207323	0.0242705	0.315787	0.0194824	0.152384	0.0001	0.065358
BTC	-1.74278	0.00120572	0.0122197	0.07306	0.548154	0.690086	1.70868	3.22367	1.60537	0.327829	1.80003	1.40429	0.996643	9.2845	1.82996	1.23583	9.68071	0.838609	11.5628	1.13066	1.53083
MELK	2.04834	0.00120586	0.0122197	2.33518	9.73983	7.99138	4.12339	6.55055	3.8386	5.54937	3.6887	3.40772	1.83952	0.0611368	2.01895	2.01953	0.621553	1.69056	0.0001	1.53724	1.62852
CMA1	-2.51449	0.00120631	0.0122197	0.06298	0.026253	0.296318	0.620052	0.0001	0.049662	0.0001	0.242719	0.490365	0.846649	1.08181	1.2034	3.436	0.024617	0.640403	0.3315	0.772437	1.88284
CCND1	1.40421	0.00120814	0.0122321	14.9767	7.07943	5.83441	2.78723	3.9767	7.94665	7.74849	7.55802	9.27357	4.25386	1.99428	1.91563	2.56285	5.72786	1.53069	2.97816	2.53446	1.88499
HEXIM1	-0.751302	0.00122097	0.0123464	5.42581	10.1183	5.66331	7.75335	6.15871	8.05785	4.35117	6.13374	8.24432	10.2369	19.0941	8.28874	10.5449	14.0539	7.99956	16.8717	8.66565	8.45241
FEZ1	-1.40971	0.00122158	0.0123494	0.29405	0.280219	0.0912322	0.811967	0.140251	0.213356	0.307417	0.221253	0.228675	0.324089	1.66158	0.473766	0.254538	2.00709	0.243649	1.4389	0.132718	0.340668
TACC1	-0.866058	0.00122333	0.0123558	1.47711	1.5009	1.90861	2.09829	3.468	2.29402	1.54378	2.42755	2.49793	3.2655	5.51528	2.30244	2.42233	6.16242	2.71847	7.42399	2.64309	2.57134
PDE6A	-2.00219	0.00122347	0.0123558	0.0586579	0.0001	0.0456526	0.0521649	0.0567955	0.171182	0.442967	0.0415787	0.38887	0.660873	0.0864455	0.68173	1.04786	0.182322	0.872056	0.177476	0.504995	0.825765
POLR1D	1.46393	0.00122353	0.0123558	2.21889	4.97807	4.98301	2.36349	2.03476	1.91533	17.0082	4.23337	2.68936	1.84621	1.73887	2.0614	1.73316	1.35393	1.48489	1.67169	1.49378	1.99512
LRP4	1.70698	0.00122376	0.0123558	0.728531	8.55178	1.5361	11.7112	30.4384	5.21205	4.43437	10.5459	8.00205	1.67851	1.41235	3.83978	4.18244	1.179	5.30446	1.84797	1.86596	3.54896
AGTR1	-2.95832	0.00122752	0.0123813	0.00674907	0.222038	0.0925786	1.15713	0.0001	0.0389988	0.0001	0.0250388	0.0481474	0.477792	5.10206	0.303879	0.104903	1.7662	0.186384	3.98639	0.245757	0.191261
TSPAN11	-1.01691	0.00123263	0.0124266	2.33185	1.59065	0.567995	2.80064	1.02651	1.62105	4.10875	2.19128	1.28756	3.22997	7.56183	2.82112	2.63722	7.36634	1.90093	5.96833	2.0415	1.93871
CBR4	-0.832382	0.00123451	0.0124393	2.08078	1.35395	1.03104	1.42857	1.08144	1.95896	1.59669	1.5252	1.54	1.43782	4.09293	2.47367	1.38335	5.68635	2.12506	3.85023	1.40281	1.75821
CPS1	3.04375	0.00123497	0.0124407	10.9477	0.163371	0.085275	0.402529	0.0653117	2.36656	0.0906062	0.415736	0.131236	0.0901655	0.406844	0.221191	0.116122	0.366917	0.115893	0.289684	0.0364821	0.135473
SEMA7A	1.57087	0.00123679	0.0124498	0.745384	5.45869	0.64314	2.28211	3.56544	1.46315	1.76806	2.04051	1.51737	0.939339	0.500912	1.6609	0.634205	0.347703	0.998543	0.298689	0.70356	0.474518
SHOX2	4.26386	0.00124208	0.0124935	0.772168	0.0271715	0.0401249	0.0444151	0.00692081	0.201945	0.0159116	0.0001	0.0279835	0.0001	0.00734792	0.0001	0.0001	0.0351937	0.00892448	0.0001	0.00720527	0.0001
KCNN4	1.90127	0.00124566	0.0125233	0.552849	7.78821	11.5544	4.5636	4.2228	2.84788	0.498362	3.41708	2.99177	2.15214	0.119346	1.6169	1.59186	0.107907	1.69639	0.113505	1.40464	1.48721
CASQ1	-2.68421	0.00124792	0.0125365	0.116525	0.0708023	0.0574536	0.43597	0.0710108	0.0398664	0.0967346	0.0820095	0.0523524	0.0391603	1.80913	0.110274	0.00911139	2.8746	0.0837155	1.63042	0.0001	0.0168228
REEP6	1.76096	0.0012507	0.0125613	1.4021	0.363171	0.901486	0.3552	0.660838	0.739636	4.34832	2.93732	0.772735	0.716884	0.306041	0.444273	0.515106	0.202054	0.28433	0.171615	0.637007	0.405171
EFNA5	-1.36177	0.00125453	0.0125935	0.502114	0.217334	0.0309668	1.5639	0.932859	1.61117	0.29558	0.197268	1.06257	1.72125	2.48877	1.60502	1.84309	2.29261	1.79266	0.968601	1.71964	2.05179
IFITM1;IFITM2	1.58354	0.0012567	0.0126057	5.42912	41.3892	8.48292	15.7191	72.2703	47.7857	31.8819	48.3543	37.9481	9.05057	8.68356	20.7386	7.57442	16.8167	18.2079	6.76568	6.71497	8.63611
NOS1	-3.52674	0.0012581	0.0126072	0.0001	0.0281067	0.0101454	0.639467	0.0078833	0.015924	0.00484932	0.00716579	0.0185636	0.0257659	4.04867	0.1307	0.0152983	0.702705	0.0171679	3.46917	0.00277204	0.0266848
RUNX1	1.2929	0.00125958	0.0126143	2.69893	3.45507	1.8526	4.27769	3.90392	2.97789	3.03427	3.00546	4.11537	1.21652	0.544391	1.50813	1.4057	2.81163	1.56647	0.450172	1.3968	1.06702
ENHO	-2.06829	0.00126135	0.0126255	0.230672	0.0001	0.517199	0.069431	0.169814	0.337895	0.205461	0.045705	0.664216	1.11173	0.251916	2.48109	1.01136	0.108395	1.32123	0.304459	1.18468	1.62149
RND1	1.95828	0.00126428	0.0126374	4.81727	1.67971	0.542069	0.789282	2.94029	1.14725	0.705884	0.695664	0.282003	0.798835	0.504296	0.328758	0.0660524	0.44613	0.204104	0.544534	0.323638	0.283267
GAS2	1.62406	0.00127064	0.0126823	1.24086	0.935184	0.697207	0.560368	0.286519	0.578733	1.45068	0.174802	0.377058	0.168092	0.189288	0.305137	0.30993	0.0965164	0.286342	0.135123	0.102288	0.451593
IARS	1.14126	0.0012713	0.0126823	12.5767	17.2394	32.5335	11.7898	13.5511	12.2454	14.3666	13.2411	12.1512	7.50041	6.64175	7.78945	6.30743	7.99592	6.78722	6.91749	6.79938	6.59354
EPHB6	-1.26545	0.0012777	0.0127302	0.500395	0.0721793	0.0314439	0.348638	0.233178	0.281284	0.263652	0.185334	0.407098	0.477412	1.16222	0.628367	0.275851	0.650027	0.410525	1.29721	0.233202	0.450226
INTS7	1.09348	0.00127918	0.0127387	5.35418	9.77584	8.84637	4.84969	6.84666	5.44033	5.28696	4.23086	4.80794	3.70955	2.08247	3.70325	2.6809	2.65711	3.51267	1.52643	3.00863	3.0992
LGR6	2.12131	0.00128624	0.0127924	0.0831193	4.44837	1.3517	3.3394	1.30373	0.930837	0.173276	1.61677	5.59088	0.693535	0.141301	0.622435	0.72547	0.13036	0.887121	0.0178179	0.5523	0.559379
CSGALNACT1	1.47372	0.00128782	0.0128024	3.21402	2.50444	1.28708	0.680093	1.1626	0.534593	0.558959	0.517839	0.451098	0.419383	0.421602	0.585339	0.294258	0.487181	0.47077	0.392861	0.342682	0.514368
TRAF2	1.10285	0.0012904	0.0128121	3.95965	4.39034	2.90117	2.56162	2.59294	3.81003	3.151	3.00392	1.83235	2.22064	0.650646	1.31841	1.93256	0.968649	2.03686	0.601732	2.00673	1.39495
LRRTM1	-2.33769	0.00129235	0.0128219	0.0001	0.139309	0.0001	0.189909	0.00691809	0.0128247	0.0083994	0.102404	0.0278015	0.162537	0.708489	0.259888	0.0843136	0.47395	0.133783	0.489315	0.0270176	0.126329
GAB1	-0.711751	0.00129717	0.0128602	2.77428	1.01249	1.17763	1.85484	1.8296	3.24088	1.57362	1.96885	2.82869	2.63088	3.03906	2.90232	3.83074	2.72531	3.71016	2.3582	4.04486	4.66597
ZNF382	-1.33447	0.00130324	0.0129172	0.101167	0.0780066	0.0709091	0.0778017	0.0868678	0.0676807	0.0759152	0.0431486	0.0821543	0.0859548	0.356279	0.054937	0.0610134	0.26375	0.0964135	0.624676	0.0834858	0.0975433
MTMR9	-0.991252	0.00130358	0.0129173	2.01468	2.15331	2.12252	2.50872	1.80708	1.86958	2.33067	1.61834	1.88375	2.141	8.67601	2.1783	1.73807	6.76183	1.81534	8.99925	2.03905	2.0471
PAN3	1.43955	0.00130437	0.0129203	4.54035	5.52963	4.24435	3.527	2.52835	2.86549	24.2107	4.22138	3.34049	2.35752	1.89797	2.74062	2.38946	1.6374	2.15544	1.85123	2.32956	2.92121
MIER3	-0.913107	0.00130453	0.0129203	4.01161	5.131	2.38516	4.33509	5.90709	6.13264	4.48733	4.65174	6.40991	8.4381	3.44944	17.36	9.51891	3.03738	13.2593	3.80844	11.6531	11.2987
KNTC1	1.13131	0.00130752	0.0129356	7.60039	7.54082	5.51542	5.19216	5.15502	3.84648	6.60657	3.66811	4.37968	3.41926	1.01254	3.53783	2.98224	1.31819	3.82015	0.855592	2.68813	2.96501
SPTLC3	-1.00736	0.00130787	0.0129356	0.986503	0.438636	0.451198	0.490569	0.483038	0.687237	0.170495	0.419065	1.07462	1.33604	0.693202	1.45728	1.26404	0.709337	1.24477	0.401435	1.43972	1.9101
ALDH1A2	3.1905	0.00131021	0.012951	2.93031	0.1525	0.011365	0.393439	10.9916	0.09565	0.0934175	0.302535	0.0858918	0.328426	0.634101	0.0656947	0.0774098	0.105382	0.0275704	0.24373	0.130031	0.0369369
HJURP	1.78426	0.00131474	0.0129766	1.90341	4.61149	4.71617	2.87698	2.95244	1.7236	3.76779	1.75099	3.2882	0.867386	0.0309601	1.28273	1.61825	0.284174	1.57536	0.0240868	0.971806	1.35562
CHADL	-1.55274	0.00131565	0.0129791	0.472825	0.17339	0.124961	0.535926	0.393154	0.199455	0.0796735	0.184731	0.21777	0.171704	2.14601	0.369481	0.151324	1.09489	0.565583	2.01365	0.225451	0.249729
ENOX1	-1.85448	0.00132473	0.0130526	0.257696	0.150735	0.0928576	0.697324	0.13033	0.169287	0.150006	0.101566	0.108021	0.18349	3.16252	0.176833	0.0678915	1.10407	0.078292	1.81016	0.0755212	0.0595043
SRMS	2.11499	0.00133068	0.0130984	0.859381	1.71063	2.36862	1.59988	2.57955	1.35305	0.900446	5.95901	2.73699	0.42935	0.0146939	0.765207	0.904706	0.0310512	1.00945	0.00455273	0.869412	0.604116
KNL1	1.67325	0.00133113	0.0130995	1.2157	4.17493	3.15989	2.31823	3.4782	1.3725	1.87578	2.6255	2.68223	0.843102	0.0489235	1.80136	0.851409	0.310311	1.018	0.0454358	0.710545	1.55206
PHYH	-0.772749	0.00133199	0.0131047	3.71983	1.18788	2.52915	1.90627	2.53649	2.83632	1.6758	2.04318	2.86276	5.46441	2.99369	4.30128	4.31569	2.75228	5.18485	3.23795	3.96745	4.16996
RNF182	3.76827	0.00134006	0.0131713	0.0001	0.61702	0.016466	0.0365176	0.00861024	0.0318144	1.50394	0.0001	0.459638	0.0182362	0.0528649	0.00817632	0.0311919	0.0266127	0.0001	0.0191784	0.0310457	0.00885465
GOLGA8R	-1.11236	0.00134421	0.0132055	0.194989	0.233087	0.0872627	0.387017	0.174198	0.291068	0.163514	0.0920801	0.622049	0.376084	0.659136	0.370474	0.566374	0.728553	0.636803	0.421207	0.398231	0.697387
EFHD1	-1.09635	0.00134461	0.0132063	0.250268	0.608281	0.280741	0.848181	0.244052	0.631558	0.449896	0.204919	0.512527	1.10709	1.37828	0.514777	0.61413	1.68007	0.706387	0.92344	0.512547	1.18084
FOXP2	-1.21913	0.00134614	0.0132145	0.715693	0.0913389	0.440714	1.58026	0.653665	0.439004	0.105837	0.245847	0.883527	0.697225	2.51229	0.971972	0.697442	1.98246	0.688453	2.4815	0.91603	1.05589
DLC1	-1.22855	0.00134623	0.0132145	1.06067	1.16364	1.0531	2.00035	1.25548	1.56161	1.56543	1.01004	0.535151	1.2827	7.77418	1.76924	0.821703	6.97921	1.08518	5.02667	0.750736	0.768307
DNA2	1.26525	0.00135406	0.0132762	2.3001	3.51072	2.9794	1.73815	1.92628	1.80454	3.9959	1.49103	1.76186	1.23946	0.32812	1.40546	1.06992	0.496491	1.529	0.447109	1.22088	1.21145
UBQLNL	-1.40311	0.00135458	0.0132781	0.081274	0.068301	0.131382	0.074851	0.254842	0.204743	0.071818	0.100775	0.166672	0.215034	0.653531	0.339557	0.25179	0.471392	0.174707	0.581928	0.273069	0.09273
HSD17B12	1.1289	0.00135924	0.0133052	6.73048	2.44485	3.85871	2.70179	3.98987	2.57056	2.19206	3.30534	3.18223	1.93352	0.984163	2.47691	1.39728	1.19187	1.4331	0.805104	1.66365	2.27862
CSF1R	-0.801439	0.00135935	0.0133052	5.1374	4.66575	1.88019	9.29616	5.20017	7.15425	8.76108	4.20075	5.05404	12.53	9.81951	11.5787	7.84055	16.3231	9.13172	7.38261	4.98557	9.90263
HORMAD1	2.40324	0.00136964	0.0133863	3.488	0.198173	0.0954739	0.0477662	0.360382	0.194588	0.666625	0.0830933	0.317706	0.0702515	0.0654305	0.176834	0.116896	0.113302	0.107906	0.0296886	0.145082	0.20522
PRICKLE1	-1.18538	0.00137025	0.013389	0.535802	0.508659	0.158149	0.952168	0.294883	0.481753	0.362168	0.384005	0.344215	0.514791	1.84093	0.929886	0.530021	2.88447	0.414867	1.34276	0.350261	0.338548
STON1-GTF2A1L;STON1;GTF2A1L	-1.74212	0.00137918	0.013458	0.225665	0.603085	0.338004	2.262	0.638615	0.485132	0.733023	0.40624	0.333004	0.463095	5.42248	0.568572	0.206918	2.52092	0.4528	9.75816	0.30427	0.457214
DPM1	1.07561	0.00138055	0.0134666	2.98755	3.5063	3.81743	1.80339	2.95442	2.47775	3.17088	3.20444	3.26587	1.59274	1.35908	1.66907	1.37954	1.34785	1.07594	1.15665	1.4	1.91906
KCNA1	-5.16897	0.00138453	0.0134956	0.0001	0.0001	0.0001	0.051539	0.0001	0.0001	0.0001	0.0001	0.009735	0.0001	0.649215	0.115883	0.009131	0.504582	0.010237	0.940245	0.0001	0.0001
NIFK	1.2336	0.00139172	0.0135444	2.36625	3.96848	5.13489	1.99657	3.41618	2.13131	3.82845	3.05365	4.18803	1.39325	0.904354	2.74574	1.22745	1.16065	1.23381	1.18771	1.22017	1.72013
APOD	-1.17448	0.00139519	0.0135665	0.301432	1.27805	0.902509	2.69502	0.586417	1.09512	1.58054	0.376735	1.13015	2.64207	3.68177	2.22691	2.06743	1.23632	3.78917	2.48572	1.01869	3.30111
GRWD1;CYTH2;GRIN2D;KCNJ14;AC008403	1.11093	0.00140513	0.0136565	1.55473	4.52824	3.54379	3.24551	4.45086	4.73291	2.90822	2.78632	1.51253	1.92474	1.32562	1.26814	1.88786	1.10057	1.78577	1.10044	1.69187	1.46368
GATD3A	-0.801938	0.00140716	0.0136696	1.14526	0.661487	1.22223	1.55651	1.22026	1.17409	1.43735	1.17995	1.68107	2.07762	1.21639	2.60096	3.05582	1.01802	2.68492	1.48392	2.56988	2.95536
HAUS6	1.16978	0.001421	0.0137873	3.07767	5.43445	5.04437	3.65336	4.39213	3.26668	2.39637	3.40929	2.91683	1.29221	1.73783	2.17198	1.38821	2.18013	1.49683	1.56143	1.40469	1.69758
KAT2B	-0.788594	0.00142815	0.0138365	3.93348	1.19147	1.0861	2.36867	3.63181	4.04799	2.0842	1.87097	3.28511	3.68426	5.61874	5.10005	3.82185	5.65663	3.27875	5.48247	3.43987	4.51071
SLC25A12	-0.842965	0.00142858	0.0138374	1.87331	1.94696	4.19158	3.27261	1.95206	1.76528	1.62282	2.23856	3.7839	3.49427	7.21407	3.08935	3.20359	5.81274	3.29848	7.54543	2.82736	4.13754
CAMK2D	-0.730381	0.00142931	0.0138386	4.4682	1.40195	1.68913	2.2102	1.99461	3.11421	1.32869	1.551	3.30933	4.14845	3.52151	4.99897	4.67417	2.40247	3.56554	2.6453	4.08683	4.90908
ZSWIM4	1.3378	0.00142939	0.0138386	0.822468	2.1935	0.991046	2.94973	1.36603	1.31783	1.0532	1.3699	0.811395	0.646978	0.791078	0.462296	0.501452	0.662773	0.507236	0.455668	0.538149	0.528075
TFDP1	1.17517	0.0014361	0.0138934	4.58664	9.68361	23.0972	10.5686	8.4482	8.17027	20.6272	11.5383	8.78454	5.56354	3.41999	5.76119	6.3273	4.80932	6.18102	3.40422	5.81032	5.44375
FPR2	2.29854	0.00143671	0.013896	0.576036	0.334776	0.119815	0.818595	0.295397	0.30482	0.619894	0.517517	0.13707	0.0919664	0.0765436	0.0457719	0.0302242	0.27417	0.0621022	0.123167	0.0529109	0.0001
CCL2	-1.35058	0.00143851	0.0139066	0.91569	4.75887	1.9977	5.81074	2.76643	3.56357	4.33794	1.95361	0.908358	7.7219	17.5354	10.5792	3.16782	9.72661	1.74255	15.1854	1.60189	1.62609
CACNB2	-0.997485	0.00144055	0.0139211	4.02217	0.613653	0.587161	1.11181	0.465347	1.01272	0.930921	0.526658	1.19082	1.95967	3.4009	1.79423	1.20689	4.1747	1.24432	3.81112	1.41555	1.8787
TMEM211	2.7345	0.00144404	0.0139433	0.0001	0.567572	1.09197	0.733246	3.64581	0.182625	0.140482	1.22338	1.21023	0.291607	0.191188	0.156294	0.32545	0.0322709	0.0001	0.190794	0.0364187	0.0974454
HCFC2	-0.963303	0.0014447	0.013945	2.7023	1.20691	1.79314	2.27499	1.24582	1.30043	1.00663	1.27704	1.42575	1.8686	5.71515	1.94788	1.21523	6.44925	1.65408	5.37413	1.56094	1.9658
S1PR3	-1.58921	0.00144577	0.0139499	0.384752	0.616712	0.390116	1.22879	0.54664	0.695694	0.532035	0.507211	0.453504	0.581342	1.75799	0.676348	0.241217	9.62226	0.315802	2.40417	0.261344	0.253332
KCNF1	-1.85657	0.00144885	0.0139762	0.021142	0.124909	0.116352	0.081557	0.015233	0.036039	0.018103	0.081998	0.101569	0.182307	0.588285	0.075725	0.222963	0.192169	0.039009	0.516307	0.317076	0.02782
FCER1A	-1.75291	0.00145111	0.0139946	0.0001	0.1977	0.231167	0.656679	0.204575	0.235915	0.975015	0.384981	0.744878	1.60847	3.98104	2.13963	1.08997	0.666258	0.224071	1.26254	0.29741	0.968484
RERG	-1.68769	0.00145149	0.013995	1.47159	0.315555	0.0928172	1.40267	0.193609	0.390034	0.991378	0.565977	0.223463	0.549804	6.45081	1.16478	0.332872	3.60834	0.423784	4.97465	0.290466	0.396093
GPRC5A	1.73913	0.00145276	0.0140005	5.51525	13.9171	13.1288	13.1057	61.4401	11.1572	7.43943	15.0471	10.4923	8.57565	0.595561	6.93969	7.91703	0.551538	4.34395	0.527332	9.85202	6.00224
REG4	3.09564	0.00145361	0.0140053	185.808	0.713184	0.934322	10.6324	3.59709	70.7209	0.52578	48.548	31.1899	9.65877	0.0689795	6.20397	2.54029	0.0991373	4.98308	0.0722049	13.809	3.8204
ODF3L1	-2.05149	0.00146162	0.0140655	0.042807	0.036406	0.184042	0.239217	0.092856	0.13341	0.056175	0.128629	0.104094	0.221495	1.06815	0.28499	0.064524	1.23965	0.277299	0.845097	0.217146	0.0001
FEV	-4.1552	0.00146242	0.0140698	0.0001	0.0001	0.0001	0.0001	0.0001	0.0421175	0.0001	0.0001	0.135457	0.631517	0.0001	0.276959	0.7759	0.0725098	0.0908553	0.0001	0.740121	0.588288
SPRY4	1.14595	0.00146439	0.0140776	3.71726	5.53595	11.6371	4.90624	5.53659	5.84228	4.7554	5.91876	3.86077	4.3343	1.75331	3.66052	2.23752	2.13003	3.24569	2.16028	1.93242	1.91335
KCND3	-1.52127	0.00146464	0.0140776	0.375484	0.382022	0.122668	1.43903	0.7103	1.03985	0.260024	0.652351	0.587019	0.326655	2.34106	1.13589	0.41538	7.76834	0.747064	2.54712	0.336132	0.367085
HTR2A	-1.27161	0.00146656	0.0140893	0.0375237	0.0729067	0.0440666	0.0814549	0.0628307	0.063081	0.0597951	0.0242687	0.111251	0.105816	0.191012	0.215947	0.0631994	0.306868	0.0970663	0.13775	0.080649	0.146897
LURAP1	-1.40509	0.00147221	0.01413	0.112981	0.234349	0.080258	0.448491	0.092923	0.21795	0.377491	0.260779	0.233992	0.568932	1.60826	0.317044	0.247176	0.870068	0.419657	1.06349	0.154624	0.204245
MTIF3	1.38599	0.00147574	0.0141538	1.73317	2.89149	3.54661	1.54284	1.69224	1.95651	11.2482	3.69462	1.77123	1.18422	1.19606	1.29345	1.22007	0.822581	1.80372	1.02643	1.16876	1.79295
GPNMB	-0.901545	0.00148172	0.0142009	3.92175	8.79632	0.866714	11.6466	4.2215	4.52866	4.65416	4.13469	5.56356	14.7826	12.7002	10.2549	9.78868	8.88078	7.47781	7.08082	7.48423	11.841
ZFHX4	-2.22553	0.00148387	0.0142112	0.0575446	0.536444	0.0554159	1.39646	0.095252	0.397886	0.205748	0.0726979	0.121147	0.104989	4.72664	0.32559	0.117959	3.54842	0.148466	4.59226	0.0523878	0.126576
TIMP1	1.57693	0.0014864	0.0142287	14.2745	79.9567	32.1754	80.6888	37.3142	27.0415	36.1172	30.1761	21.9278	15.684	13.273	12.421	9.15237	36.3429	7.46842	10.2309	8.00113	7.98648
SEMA3G	-1.01288	0.00148882	0.0142416	0.254664	0.379959	0.284718	0.765132	0.477163	1.61098	0.69761	0.886174	0.583049	1.7114	1.47848	0.88614	1.18318	1.4639	1.47827	0.865133	1.81722	1.10166
NPR1	-1.00886	0.00148968	0.0142464	0.598783	0.582205	0.313714	1.07839	0.392171	0.725491	0.798825	0.564025	0.592816	1.00474	3.02088	0.907971	0.746095	1.63101	1.14981	1.73284	0.578891	0.590163
FERMT2	-1.59967	0.00149397	0.0142636	1.62715	1.92121	0.846044	5.63756	0.917174	1.86042	1.46222	1.26341	1.19611	1.04723	15.9209	1.83007	0.736136	12.4639	0.899713	15.8752	0.755214	1.17977
KIAA0825	-0.910685	0.00149684	0.0142876	0.362669	0.359881	0.2331	0.419403	0.172215	0.423154	0.253595	0.155504	0.55547	0.355285	0.934917	0.709559	0.345742	0.780692	0.484654	0.691622	0.569385	0.645743
RNF185	-0.73128	0.00149743	0.0142899	4.64133	3.32107	4.04488	4.99653	4.63937	5.16429	2.00162	4.8042	6.18213	8.40337	7.97832	8.05726	3.00218	7.54524	7.61389	7.60207	8.52718	7.33533
PRMT3	1.10741	0.001502	0.01432	5.30863	2.69583	5.28826	4.60354	3.05129	3.04193	4.55913	5.57065	5.4238	2.10933	1.83578	2.64336	2.14173	2.03153	1.57828	1.61852	2.05452	2.33995
TOMM40L	-0.78715	0.00150535	0.0143449	1.63367	2.11433	1.3626	1.31036	1.83379	2.90742	1.98934	1.652	1.43362	1.94858	3.93734	2.80008	1.89527	3.8302	3.238	3.73939	2.94391	3.68705
VLDLR	-1.27538	0.00151218	0.0143806	0.139153	1.05477	0.528682	1.44794	1.61765	0.760633	0.277001	1.13277	0.473399	1.37964	2.39857	1.34673	1.47231	6.83399	0.838217	1.36042	1.41786	0.942386
SLC49A3	-0.973128	0.00151225	0.0143806	0.504907	0.632649	0.533353	0.976421	0.532146	1.16753	0.606291	0.587229	1.41832	2.23903	0.81021	1.41666	1.62693	1.15793	2.1707	0.845613	1.71394	1.67981
GAS2L3	1.52381	0.00151233	0.0143806	4.9234	0.963678	1.87752	1.02778	3.1734	0.603286	0.875207	1.24484	0.811957	0.88587	0.222957	1.099	0.73932	0.452469	0.50097	0.123285	0.554393	0.812469
BRIX1	1.19225	0.00152055	0.0144382	2.22335	2.14595	3.05347	1.59659	2.56368	2.68978	2.14544	2.63736	2.07323	1.03027	1.06261	1.43965	0.791018	0.875984	0.726513	1.08344	0.789528	1.4474
NRP2	-1.96031	0.00152276	0.0144523	0.432241	1.79472	0.453714	5.09943	0.698297	0.658711	0.891279	1.27183	0.587841	0.534517	12.3462	1.03839	0.456479	16.3327	0.432176	14.2714	0.340161	0.510013
SEZ6	-1.18388	0.00152389	0.0144573	0.440464	0.351433	0.101047	0.401962	0.10047	0.219192	0.217484	0.150207	0.327342	0.433298	1.2243	0.240833	0.296088	0.815589	0.272435	1.27579	0.231593	0.457202
ZNF608	-0.768621	0.00152432	0.0144573	1.24456	1.42502	2.03732	1.99473	0.552562	1.52733	2.06703	1.37199	2.50804	1.9402	3.08824	3.14981	3.00403	2.55098	2.90101	2.58033	2.30363	3.57399
CNST	-0.662098	0.00152475	0.0144575	3.57071	2.03573	3.26931	2.15518	2.4961	2.63328	1.55362	2.47915	3.93851	4.81236	4.15138	3.87462	4.091	3.5017	3.81283	3.90734	4.43298	5.6012
ADGRV1	-2.17314	0.00153358	0.0145137	0.373831	0.0112868	0.0183104	0.0055308	0.0492963	0.0434439	0.00533409	0.0205981	0.169476	0.391558	0.0383238	0.494068	0.394757	0.0249123	0.437792	0.0125107	0.683289	0.66677
CPLX2	-1.78018	0.0015351	0.0145238	0.0222951	0.220122	0.359955	0.37176	0.0194424	0.0670651	0.0460644	0.0416058	0.303856	0.194891	1.57163	0.350735	0.339129	0.440946	0.0472465	1.3901	0.335272	0.317808
KIAA1328	-0.786384	0.0015469	0.0146156	0.516846	0.45924	0.426153	0.586177	0.30631	0.660295	0.459728	0.595994	0.735148	0.685559	1.32021	0.81432	0.970452	0.978233	0.792287	1.34585	0.515021	0.763526
HSPB1	-1.43628	0.00154789	0.0146215	3.95451	10.2467	6.48652	16.2478	24.5747	12.2223	6.43219	11.848	12.9157	8.83804	40.8833	10.3778	10.3126	121.244	10.037	68.0863	7.56008	6.62025
TMEM47	-1.36855	0.00155332	0.0146694	1.96172	2.15278	0.79315	5.56348	3.92262	2.0249	1.766	4.16435	1.81272	2.58825	16.126	3.13746	1.25762	17.4314	1.89098	15.3154	1.58726	3.05387
OLFM3	-2.43426	0.00156051	0.0147303	0.00895615	0.0001	0.0001	0.0480975	0.0001	0.00969422	0.0806193	0.0104809	0.0260102	0.0423941	0.303907	0.053225	0.0324701	0.12395	0.0596189	0.32216	0.0162169	0.0414074
CCL20	2.55588	0.00156205	0.0147312	7.69458	5.1854	5.05209	1.17693	8.32902	0.703606	36.4579	5.06753	2.28395	2.52352	0.0269676	4.72458	3.13915	0.0595144	0.611393	0.0372029	0.214223	0.899454
CTIF	-1.22603	0.00156674	0.0147612	0.545873	1.6878	0.903445	3.06705	0.930042	1.36344	1.32821	1.41008	1.08865	1.30623	4.73418	0.981328	1.38032	8.514	1.11509	8.2662	1.10863	1.42404
SLC25A42	-0.988789	0.00157023	0.0147767	0.388135	0.585106	0.722124	1.16134	0.510756	0.383387	0.852793	1.80342	0.714241	1.15461	2.28151	1.93852	1.16772	1.33225	2.11112	1.73746	1.22502	1.18414
GALNT13	-2.20967	0.00157858	0.0148379	0.0106606	0.0310287	0.00965425	0.0857017	0.010515	0.0684402	0.00636061	0.0001	0.0116845	0.00629161	0.262973	0.0987807	0.0255949	0.400846	0.0430412	0.127034	0.0101121	0.108415
FAM229B	-1.62162	0.00158004	0.0148462	0.344881	0.414194	0.418483	1.01043	0.088767	0.420214	0.512394	0.266935	0.301326	0.238181	3.27416	0.753373	0.270994	2.77937	0.170424	3.48489	0.194487	0.458649
ATP6V1C2	2.14809	0.00158414	0.0148732	0.0859124	0.385359	0.114076	3.12883	0.517133	0.0796436	0.876205	2.5408	0.182158	0.313051	0.150331	0.157457	0.251712	0.0831026	0.134806	0.120407	0.378549	0.195191
OLFML1	-0.87933	0.00158479	0.0148752	0.7704	0.941147	0.424497	1.30568	0.781839	1.14629	1.59289	1.00326	1.16756	2.13365	2.94298	2.29687	1.29031	1.39486	1.6182	1.43435	1.33835	2.3518
UQCR10	-0.868702	0.00158752	0.0148869	5.86316	7.63312	14.5454	8.03722	14.0115	18.1677	16.8948	11.2879	20.3472	27.0824	12.7693	33.5887	28.5949	13.307	33.2426	12.6703	27.3758	24.626
TOGARAM2	-1.54244	0.00159897	0.0149698	0.0459424	0.0127411	0.0108907	0.0204384	0.017448	0.0199788	0.0380644	0.0332362	0.0420584	0.00945084	0.18702	0.0116394	0.0226786	0.167115	0.0247704	0.185464	0.0409883	0.0522888
MTMR10	-0.632819	0.00160273	0.0149979	2.3474	3.2052	2.88469	3.34759	3.16254	2.8265	1.88501	2.97244	3.81126	4.88724	4.21908	4.97547	4.66815	3.70629	4.46089	3.93423	5.0036	5.14679
QRFPR	4.84894	0.00161264	0.015059	0.0223542	0.0001	0.0156195	0.0165834	0.0001	0.290073	0.0392529	0.528092	0.570391	0.0001	0.0188476	0.0001	0.0001	0.0318969	0.0001	0.0001	0.0001	0.0001
PTGFRN	-1.04995	0.00161567	0.0150767	7.0118	8.25908	20.3428	12.2626	13.6793	14.6276	5.7995	10.5694	11.614	11.6397	36.9335	12.7325	14.6156	70.0745	9.56895	32.3321	15.5407	12.2339
PLGLB2	1.24377	0.00162835	0.0151738	2.06257	1.94066	1.26558	1.31665	2.29437	1.60076	2.04789	2.25621	1.09868	0.603926	0.787013	0.864155	0.433206	1.32579	0.673277	0.807362	0.582828	0.629494
GEM	-1.44946	0.00163544	0.0152221	1.19139	1.54678	1.01212	1.74521	0.905335	1.37365	0.966841	1.3891	0.528802	1.22409	3.70244	1.71802	0.278759	8.604	0.73192	11.6331	0.654335	0.564254
GINM1	-0.66021	0.00163889	0.0152436	4.7478	3.60574	3.92332	4.9208	3.70254	4.36817	4.6188	5.24425	4.87691	7.24603	8.34385	6.51839	6.66088	9.27365	4.2712	7.8934	6.28467	6.73365
MIEF2	-0.787032	0.00164035	0.0152536	0.873944	0.837525	0.800482	1.01916	1.01376	1.07268	1.07314	1.13781	1.67556	1.61282	1.97146	1.92102	2.3247	1.13898	2.04045	1.85407	1.41883	2.11713
ZNF676	-2.5802	0.00164139	0.0152584	0.0001	0.0582782	0.0001	0.312841	0.102516	0.0802124	0.00895889	0.00992922	0.0814803	0.0486887	1.04992	0.217187	0.113173	0.784176	0.0322924	1.46969	0.0129662	0.185454
EBF4	-1.39338	0.00164611	0.015293	0.202435	0.501479	0.122881	1.38739	0.385748	0.622656	0.734804	0.46473	0.514953	0.521346	3.39221	0.692604	0.582653	2.27405	0.837778	3.76477	0.2671	0.636882
HECTD2	-1.06009	0.00164742	0.0153016	0.618522	0.562767	0.908073	0.95302	0.467368	0.552729	0.312258	0.307369	0.696292	0.581244	2.58327	1.13548	0.492025	2.27706	0.449611	2.18692	0.549511	0.959153
F7	2.95412	0.00165432	0.0153514	0.0255372	0.0681612	1.46031	0.0475381	0.0236849	0.0228624	0.210169	0.0432008	0.188201	0.0405694	0.0243862	0.0182739	0.0572629	0.060308	0.0237283	0.0437742	0.00124524	0.0001
SMC4	1.1188	0.00165707	0.0153628	3.44045	2.99886	4.49856	2.68976	3.47344	2.6468	2.19015	3.11186	3.69457	1.60021	0.882782	1.74284	1.25173	1.86204	1.35543	0.65946	1.14256	2.73911
ZNF853	-1.59837	0.00166263	0.0153976	0.194796	1.02012	0.194287	0.41089	0.162505	0.275428	1.7632	0.429756	0.293261	0.543864	3.4418	0.892111	0.376704	3.17123	0.433998	4.72209	0.32973	0.454046
UBE2S	1.47121	0.00166276	0.0153976	0.48002	8.55908	9.84381	3.27242	7.84518	3.82651	6.07297	4.38648	5.02343	2.09913	2.0651	2.7027	1.94123	2.19188	1.71086	1.85741	1.59813	1.61861
TGDS	1.24431	0.00166733	0.0154328	3.06241	2.90562	9.71995	2.90662	3.27159	3.62115	4.84181	3.58945	4.00817	1.66663	1.21317	2.5557	1.77835	1.43469	1.88617	1.07882	1.55821	2.83755
DST	-0.913323	0.00166938	0.0154482	4.75894	5.38276	6.34494	8.78724	9.16565	5.87716	4.8101	4.95971	5.89224	6.89986	20.0831	8.3553	6.18509	26.2117	4.94669	17.8612	6.3154	8.57083
SLC14A1	2.48274	0.00167872	0.0155311	0.127901	0.0440048	0.487056	3.62164	0.0512285	0.086468	0.063533	0.0770822	0.124363	0.102885	0.0239794	0.0952245	0.109051	0.0823644	0.1068	0.0441139	0.109926	0.163511
EIF2S2	1.20914	0.00167942	0.015534	10.7429	14.9232	33.0457	9.24791	15.1556	8.85261	13.9854	9.55858	10.807	5.20224	6.95699	8.17674	6.77614	4.82052	4.78623	6.68212	4.73504	6.50044
FLII	-0.638891	0.00168189	0.0155496	8.40616	7.50894	6.71899	9.58876	10.1249	11.9551	8.84012	14.404	9.73061	17.8606	14.0689	12.0809	16.6476	18.2293	15.5457	12.8304	14.672	13.9671
HMGCS1	1.1753	0.00168364	0.0155622	6.69583	3.27033	3.29289	2.70908	10.2498	7.62289	6.89612	7.40771	7.1607	4.00448	1.79381	2.06682	2.8139	1.10176	2.33825	1.35185	4.95103	4.06688
MS4A6A	-0.778311	0.0016854	0.0155738	2.38652	1.30883	0.577802	2.02142	1.27956	2.6374	2.169	1.63303	2.02355	3.26443	1.45105	4.25225	2.4927	4.08686	2.45321	2.23296	2.50908	4.76307
CCDC34	1.40233	0.00168782	0.0155864	1.76603	1.43166	1.25852	0.917438	1.30144	0.541662	1.06879	1.53735	1.60841	0.22054	0.494074	0.595746	0.694135	0.206972	0.495102	0.229811	0.391017	0.997253
NFIL3	-1.23392	0.00168994	0.0156024	0.71591	1.84807	0.514269	0.59796	1.85946	0.624584	1.73499	0.645941	0.960514	1.06868	4.80793	1.52759	0.908782	1.38833	1.13357	9.23097	1.23621	1.04641
PTPRT	-1.8318	0.00169149	0.0156131	0.00722237	0.0185129	0.0001	0.190739	0.0131242	0.0573289	0.0313731	0.0145078	0.0518959	0.0757798	0.137593	0.273679	0.0538369	0.240643	0.290954	0.0642214	0.100119	0.133002
HIGD2A;ARL10	-0.690122	0.00169911	0.015667	1.30001	1.89882	1.72328	2.53172	1.38599	1.99445	2.6068	1.48588	2.29997	2.52945	3.58211	2.94017	2.85349	3.96289	2.75496	4.72567	2.11326	2.33228
FAM124A	-1.77379	0.00170658	0.0157126	0.12576	0.323328	0.176907	1.09861	0.135834	0.151182	0.164977	0.131337	0.129915	0.2468	2.26328	0.457664	0.158652	2.91487	0.128689	1.94863	0.0835738	0.134098
LMX1A	-3.26602	0.00170803	0.0157187	0.0001	0.0589461	0.0001	0.0261212	0.0001	0.0001	0.0303896	0.0001	0.0552969	0.456716	0.0441012	0.0930154	0.226835	0.0001	0.143238	0.00880871	0.460525	0.214109
CALY	-2.94707	0.00171031	0.0157361	0.0001	0.0001	0.0188128	0.0884818	0.0001	0.0001	0.041822	0.0156098	0.0122671	0.0554784	0.546725	0.0983384	0.0799839	0.08252	0.0148522	0.4267	0.0001	0.0633266
ARHGAP24	-0.977482	0.00171377	0.0157643	0.648795	0.426869	0.202366	1.07883	0.506035	1.00473	0.598162	0.507948	0.759449	0.900796	2.38665	1.06637	0.71155	2.0505	0.59084	2.06531	0.706485	0.810278
FOXN4	-4.29432	0.00171852	0.0157934	0.0001	0.00773547	0.0122777	0.0338557	0.0001	0.0001	0.00998158	0.00693827	0.0001	0.0358323	0.452494	0.0102325	0.0001	0.12771	0.0001	0.770122	0.0001	0.0001
XKRX	1.73741	0.00171954	0.0157991	0.487272	1.65454	0.697912	0.897514	1.35254	2.12229	0.983965	5.16379	0.8555	0.580582	0.0948544	0.442626	0.538849	0.0455884	0.851517	0.129947	0.829332	0.749996
NELFCD	1.04041	0.00172069	0.0158061	7.57711	10.678	10.3383	5.93387	5.98392	5.57425	11.1853	9.96532	6.65019	5.83411	2.74243	4.37982	4.88995	2.15378	4.3998	3.43144	3.60398	4.48739
SLC25A18	-1.25825	0.0017212	0.0158072	0.113862	0.0563305	0.0857239	0.103881	0.0940738	0.103694	0.158739	0.0943473	0.172253	0.152718	0.22291	0.119991	0.0584745	0.133988	0.33744	0.810306	0.346449	0.168893
HCAR1	2.38797	0.001724	0.0158293	0.067465	0.160946	0.048052	0.015693	0.02929	0.233099	0.245863	0.028794	0.729972	0.014794	0.054176	0.059084	0.030584	0.015525	0.047215	0.024726	0.015247	0.036531
PKIG	-1.07493	0.0017245	0.0158302	2.03726	4.92884	3.87466	7.66154	6.69832	3.63454	7.26155	6.52513	4.15435	5.56644	19.3613	7.1465	4.81997	25.402	6.11402	22.154	4.05752	3.91774
TMEM97	1.50623	0.00173913	0.0159535	15.0145	13.0097	8.83711	4.12111	1.1594	1.50138	9.22337	10.9234	8.83663	4.30446	2.49942	0.967181	4.27646	1.45386	4.63879	1.6639	2.23136	3.53127
ADRB1	-1.85568	0.00174371	0.0159845	0.627409	0.063518	0.111547	0.430229	0.0001	0.41511	0.220674	0.046778	0.085945	0.196538	1.59116	0.488964	0.306312	0.458114	0.329112	3.21842	0.283191	0.371352
STK31	2.27019	0.00174689	0.01601	2.69062	0.0369527	0.166207	0.354702	0.0760516	0.0343572	0.352265	0.158778	0.369119	0.102016	0.0297296	0.14101	0.115629	0.0367922	0.0940513	0.0485047	0.169061	0.141974
ZNF385A	-1.38489	0.00175122	0.0160387	0.19784	0.368951	0.0967056	0.587579	0.408634	0.597409	0.513932	0.423492	0.997566	0.531693	2.70861	0.614447	0.402523	0.81687	0.461859	4.74171	0.344345	0.325689
TTBK2	-0.778245	0.00176176	0.0161185	1.89285	1.30164	1.35328	2.16455	0.794323	1.44376	1.40961	1.204	1.37446	1.75062	4.40429	2.15155	1.7463	4.40272	1.72101	3.11965	1.33642	1.5575
GUCA2B	-4.24743	0.00176287	0.0161185	0.0001	0.0001	0.053344	0.0001	1.48856	1.31169	0.175557	0.0001	7.36665	43.0252	0.0001	27.9276	35.0173	0.79639	14.4476	0.0001	47.0997	29.1459
ZNF132	-0.928697	0.00177903	0.0162451	0.951094	2.69061	0.627425	1.09344	0.645304	1.06924	0.775754	1.18026	0.953557	1.61139	3.2624	1.66537	1.93516	2.16079	1.72075	3.71429	1.55814	1.38193
INAFM2	-1.27709	0.0017795	0.0162456	5.43564	2.49931	1.66775	4.84698	2.3448	1.75168	1.59418	2.94074	2.80024	3.88812	18.2057	0.766424	3.08295	13.1185	2.30941	16.8624	2.65449	1.83544
LTBP4	-0.837782	0.00178258	0.0162677	1.77403	4.58458	1.49435	9.59366	2.27984	4.7074	5.04723	5.19417	4.01901	9.64102	10.722	5.6057	7.31624	5.28104	8.65983	5.79392	7.65074	8.48787
HOXD8	-1.13342	0.00179193	0.0163257	0.138143	0.270276	0.451054	0.352983	0.289091	0.196617	0.121151	0.140149	0.661258	0.67273	0.589483	0.828685	0.347676	0.985052	0.509085	0.603447	0.532761	0.680383
KRBA1	-1.34475	0.00179766	0.0163697	0.243013	0.48657	0.0395633	0.770176	0.324703	0.310652	0.621971	0.300928	0.273295	0.524643	1.70668	0.473261	0.353625	2.16082	0.452984	2.15821	0.241681	0.489644
BMP4	1.45135	0.00180232	0.0163979	2.6375	11.1296	1.44605	4.26499	3.24312	7.11787	2.91325	5.6838	17.2594	2.57655	1.99396	2.31362	4.34049	1.45274	1.70985	0.853093	2.37245	2.75394
DBF4	1.2535	0.00181242	0.016471	1.16203	0.989036	1.79725	1.27695	1.54647	1.20285	1.27458	1.5107	1.4066	0.56765	0.173232	0.811372	0.84034	0.335075	0.629764	0.233806	0.654745	0.856997
GABRP	2.5369	0.00181328	0.0164751	0.266565	0.00891872	0.100292	1.39968	0.101624	0.51738	0.0251094	0.277359	0.146898	0.0845108	0.0115498	0.0834884	0.140122	0.0001	0.0579148	0.00829267	0.0814431	0.0226036
POLR1C	1.15002	0.00182547	0.0165708	1.67828	4.91803	2.42239	2.12725	1.93963	1.81342	3.28344	3.21882	1.65822	1.60887	0.767783	1.29601	1.22718	1.11755	1.23062	0.722592	1.28939	1.13102
PTGER3	-1.77613	0.00182889	0.0165871	0.0245173	0.388199	0.300439	1.02107	0.142874	0.147036	0.343691	0.124453	0.349463	0.0724469	1.71389	0.682685	0.148464	3.76095	0.245584	2.67495	0.192959	0.241259
LDOC1	-1.32895	0.00183084	0.016597	0.316917	0.148788	0.240233	1.08382	0.29782	0.546682	0.515759	0.403203	0.764507	0.52879	2.75449	1.15982	0.641999	1.86774	0.563259	2.59885	0.364018	0.368056
GRM8	1.99841	0.0018357	0.0166222	0.16074	0.76594	1.43485	0.976617	3.38979	0.602537	0.333824	1.52819	2.82325	0.452826	0.01654	0.816584	0.453436	0.0419521	0.378699	0.0129848	0.289414	0.544807
TRPC7	-1.90798	0.00183917	0.0166423	0.148031	0.0559975	0.223435	0.044239	0.422075	0.224113	0.0606946	0.0398512	0.538153	1.32713	0.0512875	0.484848	1.04186	0.0956619	1.25737	0.0398642	1.09149	1.20269
CD99	-0.78662	0.00184083	0.0166498	3.3726	7.92098	4.47478	8.93604	6.0397	9.36159	14.9487	6.33044	8.58578	13.2717	15.5224	10.8627	8.06676	21.4092	11.1607	20.3188	9.62636	10.4626
SAMD10	1.54945	0.0018447	0.0166811	1.08796	2.59004	1.98919	0.455079	2.68382	1.37033	1.96933	1.84858	0.489661	0.634476	0.38889	0.321226	0.468325	0.0776929	1.02724	0.245337	0.987724	0.797396
COL6A2	-1.33239	0.00186122	0.0168072	6.3266	24.1581	5.33487	60.8567	9.66272	15.742	24.6814	16.9542	15.7454	21.3971	109.25	18.9267	17.1032	120.207	15.8818	116.088	14.9126	18.153
NEO1	-0.950213	0.00186289	0.0168151	6.13392	4.82416	4.50792	6.02006	3.92462	5.20598	3.06705	2.05816	8.72295	13.6472	3.13008	8.34312	12.6573	2.95361	12.8155	3.38827	15.9643	13.0136
LRRC55	-1.32543	0.00187175	0.0168647	0.164236	0.0642915	0.024588	0.149517	0.102555	0.078392	0.077166	0.060455	0.086877	0.070177	0.628416	0.296725	0.128731	0.181829	0.192985	0.374572	0.038837	0.112829
FANCG	1.16075	0.00187444	0.0168849	2.04515	6.48533	4.27479	3.43054	3.84334	2.61789	5.6051	3.20753	2.6481	1.93491	1.2951	2.06077	2.04079	0.976224	2.32505	1.28355	1.52224	1.83942
MAGEB17	2.77729	0.00187828	0.0169058	0.0001	0.214532	1.89564	0.0464461	0.0792554	0.0269763	0.293026	2.19509	0.982183	0.030357	0.0920439	0.2282	0.142771	0.0386468	0.0686308	0.0479905	0.0947063	0.0929385
TCF19	1.11547	0.00187842	0.0169058	5.33966	8.32904	8.03752	5.86057	7.38906	5.87561	6.52711	5.32394	2.98304	4.16472	1.82277	3.63549	3.62463	1.28787	4.61423	1.39829	2.83561	2.30823
RASGRP2	-1.11151	0.00188111	0.0169224	0.69849	0.213424	0.236174	1.11549	0.384229	0.855367	0.727584	0.690246	0.955785	0.485514	3.15347	1.62739	0.552136	2.06431	1.00588	2.50798	0.673294	0.628075
TMEM243	1.25095	0.0018828	0.0169284	2.37612	1.16015	0.913973	1.07572	2.0391	2.15922	3.15905	3.19261	2.76133	0.7307	0.537009	1.34388	0.7773	0.438614	1.93523	0.40485	0.803797	0.943518
DPYSL3	-1.76334	0.00188465	0.016939	5.17345	14.8479	2.18291	42.9363	4.02017	8.60843	9.41689	5.74198	5.47886	8.11652	82.0598	9.10067	5.03701	148.083	4.65903	68.2592	4.24096	4.5193
POLR1B	1.08918	0.00188843	0.0169578	3.14289	5.72136	8.71225	3.97031	4.23452	3.10182	6.65997	5.91983	4.90412	2.57056	1.59749	3.50872	3.40185	1.83156	2.40163	1.90873	2.2231	2.3502
MYO5A	-0.843293	0.00189306	0.0169917	2.16174	1.43779	0.493545	2.945	1.31365	1.74877	1.72772	1.6409	1.38207	2.2311	5.03507	3.69915	1.92532	5.05491	1.82306	3.70525	1.40017	1.77109
TNFRSF11B	1.71088	0.0018956	0.0170106	1.41476	0.733599	0.76042	0.68477	1.27493	2.75626	1.30177	3.80169	1.14822	0.629219	0.101575	0.887661	0.252267	0.421464	0.662548	0.0307783	0.708008	0.545355
RPL22L1	1.26286	0.00189732	0.0170223	1.62624	2.41818	2.43544	0.740315	1.11872	2.55738	2.01213	1.92089	2.01472	1.04405	0.567406	1.17848	1.08955	0.433745	0.661032	0.389136	0.73285	0.922962
P2RX7	-1.26052	0.00189829	0.0170272	0.751931	0.448895	0.0956203	0.883665	0.26502	0.310511	0.358819	0.221545	0.198713	0.682533	2.61163	0.390208	0.514967	1.08197	0.345915	2.03601	0.336786	0.468528
COL6A1	-1.38351	0.00189927	0.0170312	6.72592	28.9661	7.70711	60.72	12.2099	16.8569	36.5232	21.3603	21.2829	22.6834	128.67	19.0182	15.8082	151.493	20.348	162.941	13.0564	20.0122
MYO1H	-1.62797	0.00190366	0.0170524	0.0131758	0.0507629	0.0172911	0.0825261	0.158919	0.0260778	0.0624648	0.0577143	0.0678522	0.0715939	0.601327	0.0655475	0.202923	0.241191	0.0507875	0.247689	0.073936	0.104091
BORA	1.36154	0.00190466	0.0170575	1.64039	2.15719	6.84952	3.10186	2.46784	1.7586	3.38368	2.71573	3.30406	1.24324	0.316773	2.01209	1.3268	0.560167	1.76135	0.372215	1.22565	1.83664
ELOVL4	-1.37121	0.00191592	0.0171316	0.287341	0.123103	0.044513	0.501038	0.165926	0.170354	0.097701	0.136255	0.107319	0.203205	0.746156	0.40474	0.108134	1.21743	0.271204	0.867468	0.142312	0.265133
ANKRD35	-1.71045	0.00191811	0.0171473	0.0752154	0.0367642	0.0100321	0.234723	0.0508774	0.0685983	0.0923081	0.108376	0.107625	0.10273	0.728717	0.182081	0.0513329	0.487456	0.0870224	0.786638	0.0447227	0.0967453
ST6GAL2	-1.99894	0.00192847	0.0172169	0.0352618	0.724129	0.164721	0.493397	0.178666	0.0163932	0.050828	0.548295	1.64822	5.4125	1.55217	0.377816	0.940049	1.66106	0.0422989	1.15587	3.21509	1.07144
SDHD;BCO2;TEX12	-0.683471	0.0019305	0.0172302	4.78704	2.49502	5.15262	2.95785	4.69595	4.48426	4.23027	4.72788	6.79293	7.88428	5.4726	9.31028	7.14784	4.45654	8.53073	5.38991	7.11323	9.45462
ARL5B	1.24462	0.00193083	0.0172302	15.3112	5.94361	7.35515	3.86409	7.60849	3.79791	6.82238	5.0863	3.80824	2.77609	3.04418	4.47238	1.49091	2.24504	2.17289	2.91053	2.2951	3.7442
NALCN	-1.81426	0.00193125	0.0172302	0.0100965	0.0233295	0.00729124	0.129555	0.0152529	0.0163223	0.0230028	0.0195077	0.0387291	0.0326127	0.307403	0.0322573	0.0279847	0.298713	0.0318196	0.194117	0.0149821	0.0556696
TNS2	-0.830967	0.00193172	0.0172305	1.75189	2.01634	1.21153	4.74027	1.74925	3.90364	3.14072	2.67568	2.89077	3.67697	7.97186	3.08664	2.56785	5.8348	3.89993	8.98893	3.04576	3.76275
PRR36	2.86517	0.00193217	0.0172306	0.0001	0.832948	0.115997	0.595236	0.107123	0.425014	0.12297	0.317627	0.126723	0.037819	0.078121	0.0001	0.088677	0.037015	0.0001	0.068764	0.027961	0.024283
SMARCD3	-0.947457	0.00193576	0.0172473	0.776812	0.768909	0.519701	1.58749	0.659687	0.774212	0.92768	0.791328	0.991966	0.920233	3.31219	0.853214	1.07706	2.40095	1.02087	3.2869	1.01976	1.14663
RTKN	1.18317	0.00193715	0.0172505	1.44492	6.60577	8.17891	4.18016	5.38983	3.53266	10.3087	5.61449	4.55655	3.66366	1.15732	2.36217	3.12909	1.30769	3.53183	1.36146	2.65649	2.76667
PDRG1	1.18178	0.00193741	0.0172505	5.19735	7.6672	10.4631	3.68989	4.32205	3.8893	5.47356	6.41611	3.7071	2.65783	2.15979	2.81962	2.39266	2.47928	2.5623	1.88734	2.43619	3.0094
KATNAL1	-1.32355	0.00193837	0.0172552	2.20833	1.44679	0.735801	1.95982	0.453498	0.976521	1.35269	0.50361	0.678136	0.794265	7.05614	1.30997	0.664534	6.89108	0.741615	6.94402	0.595886	0.819496
IL1RAPL1	-1.51498	0.00194001	0.0172659	0.458877	0.06586	0.00841571	0.272175	0.091843	0.187807	0.0517219	0.0640015	0.246389	0.228922	0.9077	0.679858	0.16785	0.787735	0.0833683	0.757753	0.163636	0.358897
TP73	1.83239	0.00194121	0.0172728	0.19961	1.05851	0.495093	0.125139	0.398305	0.0878182	0.42551	0.0822955	0.0383473	0.149493	0.0666904	0.109032	0.0756649	0.0848105	0.0758674	0.108603	0.0725714	0.0745693
TNIP3	2.13819	0.00194183	0.0172732	0.425885	0.277776	0.0501829	0.123729	1.06017	0.273304	0.313581	0.872081	0.098125	0.159257	0.0001	0.0975263	0.201277	0.0323057	0.0737567	0.0104818	0.086542	0.132655
NBPF10;NOTCH2NLA	-0.692589	0.0019433	0.0172732	0.944832	0.845172	0.778785	1.80046	0.55397	1.29626	0.854649	0.727753	1.40984	1.45706	1.44447	1.22642	2.37334	2.22656	1.73104	1.70132	1.08898	1.63862
GRK1	3.0434	0.00194591	0.0172915	0.0001	0.0708388	0.204232	0.018467	0.0142896	0.0087194	0.538996	0.226694	0.289306	0.0001	0.0379977	0.00712099	0.00748666	0.00761435	0.0535471	0.0241397	0.0159607	0.0124076
CBFB	1.06438	0.00194808	0.0173041	1.79707	1.96207	1.91503	2.68526	1.30771	1.26934	3.63188	2.38187	1.51582	1.21963	0.691903	1.25696	1.01181	0.526366	1.14618	0.639969	1.22863	1.10862
NLGN3	-1.05414	0.00194819	0.0173041	0.326802	0.207363	0.254409	0.404288	0.160972	0.234741	0.638026	0.203854	0.293278	0.372926	1.26146	0.454808	0.494001	0.717832	0.480333	1.15664	0.26579	0.451972
ADORA3;TMIGD3	-1.23749	0.00195366	0.0173489	0.473197	0.139779	0.0636306	0.515679	0.188517	0.649667	0.872567	0.633929	0.882937	0.84052	0.355193	1.49756	0.944603	0.903344	1.56277	0.972834	0.86002	2.48477
ST8SIA1	-1.307	0.00196743	0.0174556	0.582146	0.150796	0.0441395	0.472593	0.192005	0.288418	0.281527	0.17917	0.220948	0.301292	2.23986	0.738711	0.251831	0.784005	0.22306	1.09846	0.133164	0.196926
ESCO2	1.7031	0.00196956	0.0174692	0.604534	1.58134	1.33364	0.843228	1.95835	1.01335	1.19534	0.475855	0.84125	0.384406	0.0148447	0.651382	0.406088	0.111263	0.552969	0.01739	0.45228	0.433612
PAQR4	1.50728	0.00197236	0.017484	1.20016	4.20122	2.68886	4.01765	4.9856	1.50775	3.33588	2.99887	1.91419	0.758716	0.279451	1.38773	1.94545	0.945101	1.2483	0.236737	2.31002	0.333681
FBXO30	-1.17855	0.00197317	0.0174872	2.53937	2.82441	3.17006	5.17734	2.55932	2.37308	2.7493	3.18484	2.0606	2.12024	17.9188	3.84788	1.67309	13.7646	1.829	14.6301	1.9022	2.60982
LAYN	-1.80168	0.00197571	0.0175058	0.402831	1.38106	0.262855	2.79106	0.543861	0.651655	0.66248	0.59684	0.387539	0.394871	7.63381	0.869182	0.286241	8.55303	0.261027	7.96995	0.284	0.522901
MAD2L1	1.36655	0.00198355	0.0175675	2.32317	2.38691	3.17653	1.80571	2.53417	1.54394	2.93707	2.70029	2.21047	1.28097	0.158811	1.46411	1.50678	0.336341	1.21427	0.120182	1.08237	1.22011
ENPP6	-2.08537	0.00199702	0.0176523	0.315137	0.0001	0.0001	0.0243204	0.0373168	0.238924	0.00908845	0.0203256	0.093002	0.433134	0.17048	0.610757	0.420684	0.203578	0.612591	0.0972072	0.201058	0.383801
UTP20	1.06928	0.00199934	0.0176625	3.14522	5.54779	5.67809	5.71328	6.23065	3.05962	4.97952	3.59091	3.74785	2.02236	2.15178	2.92266	2.36351	2.21191	1.96091	2.04637	2.15155	2.03806
CCDC36	-1.58378	0.00200124	0.0176625	0.262487	0.153887	0.124278	0.556426	0.0799713	0.11257	0.375395	0.106719	0.255988	0.273259	1.96399	0.282197	0.191802	0.865011	0.0932358	2.13925	0.095867	0.173551
TONSL	1.21072	0.00200178	0.0176625	0.776477	3.65685	1.88075	2.30852	2.88508	2.11304	3.03396	3.72162	2.51765	1.54412	0.46881	0.781097	1.43978	0.410408	1.85124	0.613877	1.47133	1.31077
ADRA2C	2.71114	0.00200232	0.0176632	0.0444765	0.215625	1.05952	0.0858478	0.0225006	0.219313	3.12222	3.50179	1.11049	0.135676	0.389543	0.166652	0.0784525	0.335542	0.0413255	0.151503	0.0333635	0.100634
MROH8	-1.05816	0.00200274	0.0176632	0.236028	0.374682	0.100297	0.374514	0.148064	0.180886	0.310549	0.252348	0.384963	0.336508	0.935533	0.371294	0.246581	0.536313	0.534566	1.10752	0.303356	0.547356
PPIL1	1.26822	0.00200716	0.0176944	9.42404	14.106	10.6594	5.60036	4.54018	6.29753	15.3783	8.41431	4.82568	4.26494	3.63093	4.36425	3.46838	4.47318	3.24492	3.2568	3.89418	2.3031
LEP	-2.962	0.00201113	0.0177255	0.02121	0.034371	0.177849	0.232545	0.0001	0.0001	0.068037	0.218732	0.0001	0.133029	1.36585	1.18619	0.063941	0.0001	1.21904	1.59382	0.080728	0.225041
HMGA1	1.30729	0.00201331	0.017739	12.7079	32.9743	24.8073	26.7825	21.4581	11.4739	29.7294	37.637	28.7102	16.9111	1.6663	10.6436	13.1726	3.8296	15.6736	1.77975	14.4094	13.3493
GDF7	-0.934478	0.00201396	0.017739	0.316227	0.157821	0.143015	0.323216	0.18314	0.301661	0.331717	0.134988	0.299191	0.294473	0.780071	0.401522	0.348844	0.61566	0.311678	0.800126	0.259821	0.375195
BRSK1	-1.33703	0.00201399	0.017739	0.27137	0.274644	0.220051	0.569154	0.0787823	0.480796	0.363363	0.299194	0.198203	0.25267	1.76429	0.317153	0.26563	1.58217	0.27602	1.88159	0.241605	0.380242
ABCA1	-0.849366	0.00202208	0.0178024	2.05127	2.06204	0.427724	3.80553	2.68623	2.3892	1.96672	1.84105	2.78775	2.58194	4.16938	3.4137	2.16487	6.08682	3.57893	7.74815	2.78513	3.53683
TFPI2	2.21063	0.00202369	0.0178072	0.142619	0.513411	3.30662	2.0544	0.917835	0.718118	4.88933	5.11464	1.05161	0.184931	1.07748	0.700573	0.092629	0.194877	0.797447	0.719681	0.103057	0.171111
NRXN3	-1.89729	0.00202396	0.0178072	0.0627172	0.493732	0.0371658	1.02072	0.240543	0.12839	0.263034	0.117773	1.60865	0.309645	2.2643	0.353158	0.232486	7.57844	0.293427	3.32024	0.236529	0.210614
SLC4A10;TBR1	-2.0533	0.00203759	0.0178917	0.0739157	0.0001	0.0054616	0.0195332	0.0194747	0.0445921	0.0290295	0.0312205	0.155222	0.136949	0.0360947	0.290674	0.111388	0.00746784	0.57637	0.0342718	0.154404	0.223567
PELI3	-1.02785	0.00204057	0.0179061	0.451103	0.821602	0.543061	1.72237	1.29177	1.16199	1.43352	0.97401	1.17002	1.31097	3.95327	1.57448	1.44923	2.91847	1.09858	5.05629	1.20315	0.947543
SLC25A11	-0.643679	0.00204502	0.0179216	11.3025	5.45476	7.54405	5.75095	5.79189	7.21973	7.68442	10.5958	7.05107	15.0945	8.82863	11.7345	13.512	8.46779	14.3111	9.81335	14.1556	10.937
SNRPB;ZNF343	1.06671	0.00205158	0.0179712	7.24954	20.1014	20.4711	12.458	15.9572	10.3213	20.5064	21.8921	9.93191	9.64335	5.43234	9.09552	7.71381	4.80326	8.18663	5.67689	7.81922	7.93525
ZNF25	-1.1514	0.00205273	0.0179773	1.30384	1.02615	1.23296	1.58544	0.706325	1.09153	0.728342	0.805965	1.2966	0.971908	6.34089	1.74755	0.593836	4.09121	0.66203	5.18253	0.695999	1.43197
TIGD4	1.86501	0.00205409	0.0179853	0.471167	0.562054	0.53264	0.203985	0.316748	0.080438	0.488815	0.311173	0.276331	0.140024	0.10114	0.143721	0.065119	0.122976	0.002777	0.088843	0.130825	0.094941
DDX31	1.06968	0.00206092	0.0180254	1.63662	5.09611	4.18145	2.72531	2.74582	2.39326	1.88196	2.81731	2.40179	1.87134	0.783066	1.63071	1.61153	1.11008	1.24141	1.11635	1.60227	1.36298
VMA21	1.14812	0.00206824	0.0180697	10.5966	7.56609	16.6417	5.87012	10.3173	7.02885	10.0414	8.87345	5.24337	3.4253	4.26728	5.713	3.84174	4.76579	3.32916	4.08421	3.77382	3.87989
CRY2	-0.786153	0.00207334	0.0181024	1.25488	2.33099	1.68736	4.14147	2.69229	2.68948	2.85169	3.1821	3.25368	5.05417	7.95208	2.31835	3.26675	5.13874	3.1944	7.6891	3.4876	3.43083
NXT1	1.23086	0.00207624	0.0181119	7.53045	7.15078	11.3279	4.92433	7.66908	6.93494	11.8431	13.6126	5.93893	5.32219	2.82941	5.27505	2.86999	2.92227	4.13521	3.87705	2.72389	2.82298
FZD1	-0.825617	0.00207865	0.018125	0.695333	1.66545	0.790436	2.89951	1.47906	1.57756	1.58607	0.795237	1.65282	2.428	3.2512	2.48442	2.02036	4.61152	1.90394	2.63193	1.58536	2.37381
MCM6	1.00951	0.00209221	0.0182353	4.82672	7.96455	5.78843	6.80099	7.88997	5.42633	8.48756	5.98827	7.03762	3.42368	2.17967	4.64056	3.35983	2.793	4.17465	2.08965	3.75754	3.48885
MICALL1	-1.06223	0.00209403	0.0182397	2.30014	2.06241	2.76656	4.64821	3.04501	4.09624	2.95969	3.85102	3.86371	4.32348	16.3921	2.01587	3.70249	14.4394	3.7368	13.1236	2.14075	1.92032
CELF4	-2.19231	0.00209408	0.0182397	0.0150531	0.00408469	0.0148086	0.0398693	0.0001	0.0259596	0.0146028	0.0144791	0.0421287	0.0223617	0.269013	0.0291374	0.0375128	0.0721477	0.0001	0.293356	0.0285889	0.0297078
TAF1A	1.19261	0.0020963	0.0182509	1.58164	3.12468	2.18713	2.13795	2.25753	1.79496	1.85712	1.76946	1.58302	1.20294	0.758387	1.32879	0.824074	0.592978	0.775291	0.636629	0.954812	0.929673
KLF8	-0.962914	0.00209785	0.0182509	0.313724	0.165286	0.416548	0.769982	0.224828	0.830639	0.383482	0.351111	0.588672	0.557153	1.51965	1.07488	0.451933	0.868304	1.41443	0.853618	0.793851	0.349457
REV3L	-0.722497	0.00210144	0.0182759	1.92825	1.99116	2.09553	2.70581	2.00226	2.43878	2.0702	2.04839	2.56227	2.32488	4.22802	3.68776	1.94393	5.52361	2.24599	6.72591	2.29428	3.76671
ZIK1	-1.25618	0.0021055	0.0183073	0.216955	0.126142	0.0942194	0.311699	0.02466	0.232849	0.214116	0.105812	0.289882	0.282151	1.31949	0.421037	0.196868	0.698782	0.307234	0.28787	0.150841	0.19655
DAPK1	-1.06449	0.00210656	0.0183125	6.927	1.70579	0.552689	6.74715	1.75456	2.1824	2.03685	1.7164	1.77668	3.4126	14.0457	4.56447	3.93174	5.73552	3.04994	12.1859	2.88025	3.31521
COL9A1	1.75084	0.00211671	0.0183768	0.0400865	0.281847	0.551401	0.651966	0.242127	0.105714	0.52699	0.553706	0.755582	0.126745	0.239119	0.164992	0.0931545	0.0429424	0.0903176	0.142251	0.0831393	0.119513
KCNV2	1.63346	0.00211762	0.0183778	0.190924	1.82296	1.75835	0.811361	0.578439	0.974147	0.455531	0.718081	0.389438	0.188669	0.247428	0.197004	0.225751	0.442454	0.354551	0.303027	0.275153	0.247534
TBC1D9	-0.688725	0.00211775	0.0183778	5.11773	1.65556	2.14087	2.85749	2.37588	3.81204	3.14828	3.04394	3.17925	5.82631	4.0471	8.54321	4.98112	4.14345	5.03375	2.57761	4.9407	3.96048
MARVELD1	-0.808236	0.00212102	0.0183982	4.34566	8.09884	2.83484	11.6974	7.35061	5.22861	6.03725	6.64069	6.67854	10.177	13.0129	8.04156	8.80078	25.7863	7.64638	14.0177	7.88476	7.79231
EIF4ENIF1	-0.638972	0.00212337	0.0184107	1.93674	2.20456	2.0741	3.33603	2.27508	2.86182	3.11007	2.66068	2.99192	4.12783	5.16866	3.10891	3.96582	3.79759	3.27067	5.56541	4.15896	3.35451
PDE1B	-1.24907	0.00212582	0.0184279	0.317377	0.0722289	0.0581241	0.550665	0.235986	0.204271	0.205613	0.178229	0.214677	0.372757	1.38052	0.420624	0.191398	0.703378	0.351077	1.05575	0.238912	0.127701
TRIM24	0.980267	0.00212815	0.0184441	3.76559	4.28864	4.33097	3.46067	4.90444	3.69145	4.05408	4.01371	3.68061	1.94053	1.59291	2.47789	2.13272	1.60965	2.23887	1.27863	1.91289	3.16017
PODXL2	1.34803	0.00212957	0.0184516	2.24868	8.46122	9.56879	9.96154	9.46827	13.8962	4.52477	6.49929	5.00766	3.31042	0.925565	3.91087	4.17914	0.719078	4.50625	0.905793	4.72165	4.17643
[truncated: 16,150 more rows]

## Sheet: Table S8
Gene set enrichment analysis (GSEA) of differentially expressed genes in CRC tissues and matching adjacent normal tissues
ID	Description	setSize	enrichmentScore	NES	pvalue	p.adjust	qvalues	rank	leading_edge	core_enrichment
hsa05323	Rheumatoid arthritis	82	0.669968	2.028	5.80064e-07	0.000193161	0.000166082	1445	tags=29%, list=8%, signal=27%	6374/127124/50617/4312/6372/4314/3576/3589/2919/3552/2921/1437/5741/3605/6364/7422/2920/245973/3553/1493/51561/8600/941/525
hsa03030	DNA replication	34	0.661882	1.72968	0.00268864	0.0358127	0.030792	4702	tags=74%, list=27%, signal=54%	5983/4171/10535/4173/4172/1763/5111/4176/3978/5984/5427/5425/5422/4175/6742/5558/54107/2237/29935/5985/5426/4174/23649/5982/79621
hsa03008	Ribosome biogenesis in eukaryotes	71	0.647956	1.9154	2.65846e-05	0.00126467	0.00108737	4442	tags=66%, list=25%, signal=50%	56001/728343/10813/1736/10799/56000/10528/26354/23160/51602/29107/65083/55226/55916/54913/51096/83732/84916/10940/22803/5901/23560/10885/84128/10199/54552/6949/55127/7514/28987/84135/29889/3692/10248/55341/29102/10607/134430/55651/51068/9790/55813/1459/1457/23195/81691/55131
hsa05150	Staphylococcus aureus infection	81	0.637096	1.92285	4.50072e-06	0.000499579	0.000429542	1298	tags=27%, list=7%, signal=25%	1673/3882/8688/8687/3886/100289462/3868/1669/3881/1671/25984/3885/55894/414325/342574/1670/1828/2358/717/8689/3875/3872
hsa04657	IL-17 signaling pathway	92	0.631123	1.94951	6.1503e-06	0.000512013	0.000440232	2614	tags=37%, list=15%, signal=32%	1673/6278/100289462/6374/4312/6372/4314/112744/338324/3576/2919/2921/1437/225689/3605/4586/6364/3627/3934/2920/3553/8061/4318/6280/6361/4322/3320/7186/3326/55540/7188/1440/7184/29110
hsa03460	Fanconi anemia pathway	51	0.584114	1.61675	0.00262985	0.0358127	0.030792	3562	tags=49%, list=20%, signal=39%	675/2187/641/2175/29089/55215/83990/80010/116028/2189/2177/545/79728/9894/672/2188/146956/5888/2178/57697/91442/29935/5889/55120/7398
hsa04061	Viral protein interaction with cytokine and cytokine receptor	90	0.541314	1.66704	0.00109103	0.0213714	0.0183753	2077	tags=31%, list=12%, signal=28%	50604/6374/6372/5473/6373/3576/2919/6370/2921/1237/6364/11009/4283/3627/2920/5197/29949/6369/1233/6367/3559/6361/6375/53832/10344/8797/27178/8795
hsa03013	Nucleocytoplasmic transport	97	0.51848	1.61026	0.00125578	0.0232319	0.0199749	5201	tags=59%, list=29%, signal=42%	56001/728343/3838/1434/11260/402569/56000/57510/29107/23225/57122/55916/64328/8480/65109/9631/9818/5901/55110/57187/79023/10921/65110/7514/10189/55706/9688/23165/55161/129401/5905/7329/84321/3843/23279/5411/79902/23214/79228/348995/51068/64901/9775/81929/7175/10527/55705/4686/9972/80145/22916/5903/55746/3837/9883/91181/4116
hsa04621	NOD-like receptor signaling pathway	174	0.513819	1.72034	4.25151e-05	0.00165349	0.00142168	2406	tags=22%, list=14%, signal=19%	1673/100289462/1669/3439/1671/3444/3447/3445/55894/414325/260434/3576/2919/152138/2921/3448/1670/2920/3553/5332/115362/64127/9447/171389/331/3441/3320/7186/4940/8767/10616/3326/4939/7099/7205/84674/10135/7188
hsa04110	Cell cycle	122	0.493118	1.58413	0.0010791	0.0213714	0.0183753	2215	tags=35%, list=13%, signal=31%	9088/994/7272/23594/983/1869/993/4609/990/699/9700/8318/891/4171/9232/701/991/595/1029/5933/4085/5347/4173/1871/4172/10926/5111/4176/4998/9134/7027/5591/890/8317/494551/545/1019/9133/1875/995/898/4175/1017
hsa04060	Cytokine-cytokine receptor interaction	275	0.474083	1.67521	1.26109e-05	0.000699902	0.000601781	1937	tags=27%, list=11%, signal=25%	26525/3439/50604/27177/6374/3444/3447/3445/9210/338376/6372/112744/5473/6373/3576/3589/2919/1443/3598/3552/6370/3624/2921/56300/284340/1437/9518/3605/3448/1237/6364/655/11009/4283/3627/3557/5008/2920/59067/2689/268/9966/5197/3553/29949/6369/3625/51561/3604/8600/8995/1233/6367/4982/3593/10913/7293/51330/50616/652/3976/3559/50615/90865/6361/970/6375/943/53832/58191/10344/8797/8808/3441/27178
hsa04740	Olfactory transduction	414	0.387525	1.41123	0.000941296	0.0208968	0.0179672	1410	tags=19%, list=8%, signal=18%	347468/219432/440153/343173/4992/122748/79324/119764/390327/403284/120066/403274/26529/390648/81696/121129/81061/283092/79334/391114/341416/119694/343563/390078/442185/219952/341418/403239/441608/282770/442194/26538/26497/390892/284383/119765/390191/390093/26531/8383/219956/127066/79473/26693/285659/128372/79501/127077/81797/26341/390439/442191/3000/219487/403244/390199/390072/81697/401992/341799…
hsa04020	Calcium signaling pathway	226	-0.4496	-1.6046	0.000113546	0.00315089	0.00270916	2877	tags=38%, list=16%, signal=32%	2252/3270/801/9127/2767/3708/4914/113026/5535/491/115/154/2774/818/773/2246/2925/51196/5567/5153/5027/3356/6262/3707/6870/6547/774/1128/5579/2255/5136/5023/2066/146/886/2263/815/2911/84812/5333/5979/3706/3363/5733/2254/2260/153/2247/1950/291/2903/2668/6546/493/4803/108/775/1129/8912/148/3360/6261/844/6263/8913/4638/185/816/4923/3973/2250/2251/4916/6865/4842/5350/6543/3361/492/845/155/2277/553/882…
hsa04024	cAMP signaling pathway	211	-0.455286	-1.61949	8.60858e-05	0.00263477	0.00226539	2650	tags=31%, list=15%, signal=27%	2892/2353/6751/4881/8310/491/5295/115/4772/5143/154/7074/818/5906/10846/2893/51196/5567/6262/5602/116/1128/10000/480/815/5733/5139/153/2890/9586/1908/2737/2693/2903/84699/5443/493/108/775/1129/139760/3360/7252/482/7434/7432/5348/816/3973/1907/10398/10021/111/117/477/1261/2492/1260/5350/2891/492/2641/1258/6750/3354/4852
hsa04921	Oxytocin signaling pathway	145	-0.45796	-1.56261	0.00183559	0.0265761	0.0228503	3622	tags=37%, list=21%, signal=30%	51422/3725/5500/2983/8536/1026/817/57118/4659/782/2770/5321/801/4208/54776/9254/3708/4637/2353/4773/3768/783/4881/5535/115/4772/59285/4776/818/5567/2982/6262/786/55799/5579/4660/5997/815/3762/781/5563/2775/108/775/6261/6263/4638/816/10398/111/10369/59284/27091/53632
hsa04725	Cholinergic synapse	104	-0.499989	-1.63299	0.0017967	0.0265761	0.0228503	2744	tags=35%, list=16%, signal=29%	2767/3708/2353/3768/5295/115/818/773/54331/5567/596/1132/774/1128/10000/5579/9132/1136/3785/815/56479/94235/2788/9586/84699/2775/108/775/6572/1129/1143/816/111/1103/1137/60482
hsa05410	Hypertrophic cardiomyopathy	87	-0.503143	-1.59982	0.00181228	0.0265761	0.0228503	2865	tags=38%, list=16%, signal=32%	7042/3908/3672/9254/783/59285/70/6262/786/55799/7043/284217/6547/7168/3678/781/6444/5563/6546/775/3479/3679/1756/7169/6445/6442/1674/6543/10369/4633/59284/27091/53632
hsa04022	cGMP-PKG signaling pathway	155	-0.508587	-1.74869	4.46889e-05	0.00165349	0.00142168	3131	tags=36%, list=18%, signal=30%	5140/4659/3764/2770/6722/572/801/4208/2767/5592/3708/7225/4773/4881/5535/491/115/4772/4776/154/2982/140/6547/10000/5997/480/8654/146/150/5139/153/8471/291/9586/84699/5138/6546/493/108/775/148/3778/482/4638/185/5593/10398/3779/111/477/5350/6543/492/1258/155/4880
hsa05414	Dilated cardiomyopathy	91	-0.518916	-1.66518	0.00157027	0.026145	0.0224796	2865	tags=41%, list=16%, signal=34%	7042/3908/3672/9254/783/115/59285/5567/70/6262/786/55799/7043/284217/6547/7168/3678/153/781/6444/6546/108/775/3479/3679/1756/7169/6445/111/6442/1674/5350/6543/10369/4633/59284/27091
hsa04261	Adrenergic signaling in cardiomyocytes	141	-0.532129	-1.81251	1.22244e-05	0.000699902	0.000601781	2708	tags=35%, list=15%, signal=30%	9254/6324/783/491/115/59285/6330/154/818/5567/596/70/6262/102723475/786/55799/6547/10000/5523/6331/480/146/815/7168/153/781/9586/5521/84699/6546/493/108/775/148/482/7169/185/816/111/477/6332/5350/6543/492/5502/10369/4633/59284/27091/186
hsa04211	Longevity regulating pathway	84	-0.533724	-1.69057	0.00135859	0.0238111	0.020473	2480	tags=18%, list=14%, signal=15%	5295/115/5567/10000/10891/9365/8471/9586/5563/84699/108/3479/111/53632/9370
hsa04152	AMPK signaling pathway	115	-0.541639	-1.7889	8.70345e-05	0.00263477	0.00226539	2011	tags=19%, list=11%, signal=17%	23216/10000/81617/5523/10891/79966/948/32/8471/9586/5521/5563/84699/5105/3479/148/6517/3952/8900/53632/9370/1149
hsa05412	Arrhythmogenic right ventricular cardiomyopathy	76	-0.548909	-1.70915	0.000863628	0.020542	0.0176622	2851	tags=41%, list=16%, signal=34%	89/3690/782/3908/3672/9254/783/59285/6262/786/55799/284217/6547/1000/3678/781/6444/6546/1496/775/3679/1756/88/6445/6442/1674/6543/10369/29119/59284/27091
hsa04920	Adipocytokine signaling pathway	67	-0.605247	-1.84607	0.000123732	0.00316944	0.0027251	1945	tags=22%, list=11%, signal=20%	5602/10000/10891/948/32/8471/5563/5443/5105/6517/3952/6258/53632/4852/9370
hsa04923	Regulation of lipolysis in adipocytes	51	-0.696108	-2.01972	2.80143e-06	0.000466439	0.000401047	3276	tags=51%, list=19%, signal=42%	11343/4886/5140/2770/1081/5592/4881/5295/115/154/5567/10000/5733/153/364/8471/108/63924/7252/5593/2167/5742/111/5346/155/4852

## Sheet: Table S9
List of 33 differentially expressed tRFs in CRC tissues and matching adjacent normal tissues
tRFs_id	log2FoldChange	padj	expression_N_1	expression_N_2	expression_N_3	expression_N_4	expression_N_5	expression_N_6	expression_N_7	expression_N_8	expression_N_9	expression_N_10	expression_T_1	expression_T_2	expression_T_3	expression_T_4	expression_T_5	expression_T_6	expression_T_7	expression_T_8	expression_T_9	expression_T_10	Sequence
1003_trf-1	5.11822	0.00353975	0	0	0	0	0	0	0	0	0	0	1.04098	1.7108	0	0.0814172	0	0	0	0.251255	0.0611995	0	GCTAAGGAAGTCCTGTGCTCAGTTTT
1015_trf-1	1.4404	0.00620001	2.14112	0.40597	2.16246	0.463889	3.18354	1.81743	0.940456	0.993697	0.447664	1.9993	12.242	23.534	1.25817	1.13984	2.23663	1.14224	3.14442	5.15072	1.83598	3.38439	TGTGCTCCGGAGTTACCTCGTTT
1034_trf-1	4.51209	0.0135969	0	0	0	0	0	0	0	0	0	0	0.249836	0.208634	0	0	0.196195	0	0	0.251255	0	0	AGGGAGGTTATGATTAACTTTT
1035_trf-1	4.02961	0.00925766	0	0	0	0.0515432	0	0	0	0	0	0	0.832787	0.333815	0	0	0	0	0	0.0837515	0.244798	0.584956	GATATCCAACCTTCGGCTATAGGGTGGAGACTTTTT
1039_trf-1	3.79776	0.0437596	0	0	0	0	0	0	0	0	0	0	0.832787	0.458996	0	0	0.0784782	0	0	0.0418758	0	0	TCGAGAGGGGCTGTGCTCGCAAGGTTTCTTT
1042_trf-1	2.19547	0.0537546	0	0	0	0	0.848944	0	0.490673	0.248424	0	0	0.791148	3.54679	0.0931976	0.28496	0.117717	0.207681	0	0.502509	0.0611995	3.09191	AACCGAGCGTCCAAGCTCTTTCCATTTT
3004a_trf-3	2.9013	0.000108907	0.0611749	0.101493	0	0	0	0	0.163558	0.20702	0.244181	0.0833043	2.37344	2.67052	0.279593	0.162834	0.784782	0.519202	0.825409	0.0837515	0.122399	0.125348	TCTCGGTGGAACCTCCA
3005a_trf-3	2.66077	0.0145122	0	0	0	0	0.0848944	0	0.327115	0.124212	0.0813935	0	0.832787	1.0849	0.326192	0	0.549347	0.15576	0.943325	0	0	0.125348	TCTCGGTGGGACCTCCA
3006b_trf-3	2.6241	0.0437596	0	0	0	0	0.0424472	0	0.0817788	0	0.0813935	0	1.79049	2.08634	0.0465988	0.0407086	0	0	0	0.0418758	0	0.292478	TCAAGTCCCTGTTCGGGCGCCA
3008a_trf-3	2.5302	0.00353975	0.4894	0	0.0569069	0.0515432	0.509367	0.247831	0	4.55444	0	0.458174	1.5823	17.7757	1.53776	0.610629	0.392391	3.99785	3.38025	1.00502	0.122399	4.13648	ACCGGGCGGAAACACCA
3008b_trf-3	1.07823	0.00525432	3.54815	2.18209	2.73153	2.16481	12.8615	2.80875	16.0695	19.2529	5.94173	18.202	164.475	81.9099	4.19389	3.05315	3.53152	9.24179	14.7001	2.51255	4.28396	28.6211	TCGAAACCGGGCGGAAACACCA
3021b_trf-3	1.83113	0.0897934	0.183525	0	0	0	0	0.123915	0.613341	0.20702	2.68599	0.124956	38.0167	5.04895	0.0465988	0.203543	0.0392391	1.60952	1.13985	0.0837515	0.244798	0.250696	TCGATCCCCGGCATCTCCACCA
3022b_trf-3	4.40541	0.00153051	0	0	0	0	0	0	0.0817788	0	0	0	5.16328	2.54534	0	0.0407086	0.0392391	0.0519202	0.0393052	0	0.122399	0.250696	TCGATCCCCGTACGGGCCACCA
3023a_trf-3	-3.39771	0.00353975	0	0	0	0	1.23097	0.123915	1.1449	7.49413	2.27902	2.74904	0.0416393	0.208634	0.139796	0	0.0392391	0.10384	0.0786104	0	0	0	CCCGGGTTTCGGCACCA
3023b_trf-3	-1.63167	0.00568957	2.2023	0.456716	2.39009	1.49475	1.65544	1.07393	2.24892	11.7173	8.54632	10.3714	21.7357	6.92666	0.0931976	0.0814172	0.235435	0.674962	0.90402	0.125627	0.122399	1.54596	TCGATCCCGGGTTTCGGCACCA
3024b_trf-3	4.84583	0.00525432	0	0	0	0	0	0	0	0	0	0	0.333115	0.751084	0	0	0	0.0519202	0	0.29313	0	0.334261	TCGATTCCCCGACGGGGAGCCA
3027b_trf-3	-1.16453	0.0988581	10.5833	6.95224	12.8041	5.36049	11.3334	7.55884	17.5007	37.2636	15.3427	13.0788	195.247	29.0002	0.605784	0.28496	1.45185	2.33641	1.02194	1.13065	0.122399	7.01948	TCGATTCCCGGCCAATGCACCA
3030b_trf-3	4.16366	2.57888e-05	0	0	0	0	0	0	0.204447	0.124212	0	0	0.499672	3.37988	0.931976	0.122126	0.156956	0.363441	0.90402	0.0418758	0.122399	0.376043	TCGATTCCGGCTCGAAGGACCA
3033a_trf-3	4.65348	0.00560345	0	0	0	0	0	0	0	0	0	0	0.499672	0.333815	0.0465988	0	0.156956	0.15576	0	0	0	0.0417826	CCCACCCAGGGACGCCA
5001b_trf-5	3.07873	0.0171259	0	0	0	0	0	0	0.0817788	0.0828081	0	0	0	0.166908	0.232994	0.0407086	0	0.207681	0.117916	0.0837515	0.0611995	0.0835652	CCTTCGATAGCTCAGCTGGTAGAGC
5003b_trf-5	3.06443	0.0243518	0	0	0	0	0	0	0	0.331232	0	0.166609	2.87311	0.709357	0.232994	0	0	0.0519202	0	0.460634	0.244798	0	GCATGGGTGGTTCAGTGGTAGA
5003c_trf-5	-3.20249	4.21929e-11	14.4985	17.6597	28.738	70.2534	61.6334	41.0986	56.5092	47.1178	56.1615	62.4782	24.817	15.8145	2.42314	0.610629	0.86326	1.60952	2.20109	7.16076	2.81517	9.77713	GCATGGGTGGTTCAGTGGTAGAATTCTCGCC
5004c_trf-5	-3.08764	1.99807e-13	305.202	255.863	523.088	1759.27	492.6	466.252	587.744	925.918	861.388	1084.62	90.0659	169.077	24.3712	14.9401	9.84901	25.6486	36.0822	78.4752	38.3109	66.2254	GCATTGGTGGTTCAGTGGTAGAATTCTCGCC
5005b_trf-5	2.12887	0.0639785	5.93397	1.77612	0.170721	0	15.2385	3.71746	24.043	315.747	162.421	33.9465	0.291475	3.50506	88.1183	59.1903	129.724	217.701	275.805	1.2144	87.5152	49.6377	GCCCGGCTAGCTCAGTCGGTAGAGC
5005c_trf-5	4.03086	3.72841e-07	3.24227	1.72537	5.7476	9.69012	4.54185	6.60882	55.7732	63.6794	9.44165	99.0905	17.8216	42.478	287.142	153.797	268.356	357.99	539.739	127.177	7.09914	24.1086	GCCCGGCTAGCTCAGTCGGTAGAGCATGAGA
5006c_trf-5	2.73323	1.2368e-07	0.611749	0.101493	0.455255	0.103086	2.54683	0.454357	0.736009	2.23582	0.12209	2.79069	10.4515	12.0591	2.19014	1.13984	2.39358	4.36129	3.69469	7.83077	1.40759	4.17826	GCCCGGCTAGCTCAGTCGGTAGAGCATGGGAC
5007c_trf-5	-2.03128	0.00886076	0.917624	1.16716	3.01607	9.17469	2.2497	3.71746	3.8436	1.94599	2.44181	2.16591	6.32918	2.87915	0	0.203543	0.0392391	0.207681	0.393052	0.29313	1.16279	3.13369	GCGCCGCTGGTGTAGTGGTATCATGCAAGA
5008b_trf-5	4.03919	0.00153512	0	0	0	0	0	0	0	0	0.0813935	0	0.333115	1.04317	0	0	0.117717	0.15576	0.235831	0.0418758	0.122399	0.376043	GCGTTGGTGGTATAGTGGTGAGC
5009c_trf-5	6.13302	8.90792e-05	0	0	0	0	0	0	0	0	0	0	0.541311	1.29353	0	0	0.274674	0.0519202	0	0.125627	0.244798	0.961	GCTTCTGTAGTGTAGTGGTTATCACGTTCGC
5013c_trf-5	1.35341	0.0192066	0.2447	1.01493	0.682883	0.927778	1.48565	0.536967	0.736009	0.828081	0.936025	1.16626	4.78852	5.50795	0.745581	0.447795	0.510108	1.5576	1.41499	0.711888	2.69278	6.05848	GGCTCGTTGGTCTAGGGGTATGATTCTCGC
5016a_trf-5	3.48383	0.00660097	0.12235	0	0	0	0.0848944	0	0	0	0.691845	0.333217	0.208197	0.292088	0	0.732755	1.25565	4.04977	2.86928	0.376882	0	0	GGGGGTATAGCTCAG
5016c_trf-5	2.04369	0.00184385	1.59055	0	0.284535	0	0.212236	0.247831	1.39024	1.86318	0.773238	1.79104	7.32852	5.38277	2.88913	0.89559	1.72652	1.86913	2.35831	0.544385	0.734393	5.22282	GGGGGTATAGCTCAGTGGTAGAGCATTTGACT
5017b_trf-5	1.75372	0.036763	0.856449	0.0507463	0	0.0515432	0.254683	0	1.51291	1.36633	3.01156	0.249913	0.999344	7.92811	1.39796	1.26197	1.68728	0.415361	2.00457	1.80066	0.611995	1.12813	GGGGGTGTAGCTCAGTGGTAGAGC

## Sheet: Table S10
List of 25 differentially expressed tRFs in plasma exosomes between CRC patients and HCs
tRFs_id	log2FoldChange	padj	expression_N1	expression_N2	expression_N3	expression_N4	expression_N5	expression_N6	expression_N7	expression_N8	expression_N9	expression_N10	expression_T1	expression_T2	expression_T3	expression_T4	expression_T5	expression_T6	expression_T7	expression_T8	expression_T9	expression_T10	Sequence
5008b_trf-5	Inf	0.0195058	0	0	0	0	0	0	0	0	0	0	0.775041	1.75253	0.0465988	0	0.156956	0.15576	0.275136	0.1666	0.122399	0.161641	GCGTTGGTGGTATAGTGGTGAGC
1003_trf-1	Inf	0.0248702	0	0	0	0	0	0	0	0	0	0	1.01979	1.75253	0	0.0812962	0	0	0	0.2499	0.0611995	0	GCTAAGGAAGTCCTGTGCTCAGTTTT
5012b_trf-5	Inf	0.144852	0	0	0	0	0	0	0	0	0	0	0	0.959718	0	0	0.0392391	0	0.235831	0	0.305997	0.363691	GGCTCGTTGGTCTAGGGGTATGA
3024b_trf-3	7.27257	0.080954	0	0	0	0	0	0	0	0	0	0.0411015	0.407916	1.00145	0.605784	0.0812962	0	0.0519202	1.41499	0.04165	0	0	TCGATTCCCCGACGGGGAGCCA
3022b_trf-3	5.25034	0.0143534	0	0.0507463	0	0	0	0	0	0.040782	0	0	5.22133	3.12952	0.0465988	0.0812962	0.0392391	0.0519202	0.157221	0	0.122399	0.444512	TCGATCCCCGTACGGGCCACCA
1039_trf-1	5.08023	0.105674	0	0	0	0	0	0	0	0	0	0.0822029	2.08037	1.7108	0	0	0.0784782	0.0519202	0	0.04165	0	0.0404101	TCGAGAGGGGCTGTGCTCGCAAGGTTTCTTT
5016a_trf-5	4.76331	0.127398	0.12235	0.0507463	0	0	0.0848944	0.0405841	0	0.937985	2.31183	3.00041	0.0407916	1.04317	2.00375	1.95111	1.29489	19.7816	24.0548	0.4165	2.63158	12.8504	GGGGGTATAGCTCAG
3030b_trf-3	3.99783	0.0204769	0	0	0	0	0	0	0.649476	0	0.288979	0.0411015	1.18296	7.55257	1.11837	0.20324	0.196195	0.415361	1.13985	0.2499	0.122399	0.484922	TCGATTCCGGCTCGAAGGACCA
1035_trf-1	3.96532	0.105674	0	0	0	0.0515432	0	0	0	0	0.0825654	0	1.22375	0.500723	0	0	0	0	0	0.12495	0.244798	0.565742	GATATCCAACCTTCGGCTATAGGGTGGAGACTTTTT
5016c_trf-5	3.72956	0.150125	6.42337	1.4209	2.10556	0.515432	8.02252	2.11037	51.1868	37.3155	45.6174	43.1976	10.1979	15.6059	143.105	75.7274	96.8813	175.334	233.001	34.0697	24.9082	91.7715	GGGGGTATAGCTCAGTGGTAGAGCATTTGACT
5001b_trf-5	3.61264	0.103099	0	0.101493	0.0569069	0.0515432	0.212236	0.0811682	1.09599	1.46815	0.990785	1.02754	0.285541	1.12663	2.23674	1.17879	2.27587	4.62089	7.03563	0.916299	0.734393	1.61641	CCTTCGATAGCTCAGCTGGTAGAGC
3006b_trf-3	3.24858	0.144852	0	0	0	0	0.0424472	0	0.0811845	0.040782	0.371544	0.164406	0.897415	3.08779	0.465988	0.162592	0	0.0519202	0	0.12495	0.0611995	0.282871	TCAAGTCCCTGTTCGGGCGCCA
3004a_trf-3	3.15702	0.0446165	0.0611749	0.101493	0	0	0.0424472	0	0.811845	0.448601	0.247696	0.28771	4.93578	5.38277	0.652383	0.365833	1.13793	0.571122	1.45429	0.12495	0.122399	0.161641	TCTCGGTGGAACCTCCA
3033a_trf-3	3.10255	0.144852	0	0.0507463	0	0	0	0	0.121777	0	0.0825654	0	1.50929	1.46044	0.0465988	0	0.274674	0.207681	0	0	0	0.0404101	CCCACCCAGGGACGCCA
5003b_trf-5	3.05934	0.150125	0	0	0	0	0	0	0.243553	0.0815639	0	1.15084	3.95679	3.50506	0.232994	0	0.0784782	0.0519202	0.0393052	0.624749	0.428396	0.0808203	GCATGGGTGGTTCAGTGGTAGA
3031b_trf-3	2.84592	0.150125	0	0	0.0569069	0	0.127342	0.0811682	1.09599	0.326256	0.495392	0.452116	1.83562	0.917991	1.72416	0.569073	0.588586	0.674962	1.57221	0.2499	0.0611995	0.808203	TCGCTGGTTCGAATCCGGCTCGGAGGACCA
[truncated: 9 more rows]

## Sheet: Table S11
Gene expression levels of high tRF_group and low tRF_group in tissues
[truncated: 19,477 more rows]

[truncated: 9 more sheets: Table S12, Table S13, Table S14, Table S15, Table S16, Table S17, Table S18, Table S19, Table S20]
